# Supplementary material for: N-(4-Meth­oxy­phen­yl)maleamic acid
Source: Acta Crystallogr Sect E Struct Rep Online. 2010 Jun 5;66(Pt 7):o1529–30. doi: 10.1107/S1600536810019999 (PMC3006934; doi:10.1107/S1600536810019999)
Supplement: Supplementary file 1 [file e-66-o1529-sup1.cif]

##############################################################################
###                                                                        ###
###        Electronic paper (Acta Crystallographica Section E)             ###
###                                                                        ###
##############################################################################
#                                                                            #
# This CIF contains the data in a paper accepted for publication in Acta     #
# Crystallographica Section E. It conforms to the requirements of Notes      #
# for Authors for Section E, and has been peer reviewed under the auspices   #
# of the IUCr Commission on Journals.                                        #
#                                                                            #
# Full details of the Crystallographic Information File format               #
# are given in the paper "The Crystallographic Information File (CIF):       #
# a New Standard Archive File for Crystallography" by S. R. Hall, F. H.      #
# Allen and I. D. Brown [Acta Cryst. (1991), A47, 655-685].                  #
#                                                                            #
# The current version of the core CIF dictionary is obtainable from          #
# ftp://ftp.iucr.org/pub/cif_core.dic. The current version number is 2.4.    #
#                                                                            #
# Software is freely available for graphical display of the structure(s) in  #
# this CIF.  For information consult the CIF home page http://www.iucr.org/  #
# cif/home.html                                                              #
#                                                                            #
# This file may be used for bona fide research purposes within the           #
# scientific community so long as proper attribution is given to the journal # 
# article from which it was obtained.                                        #
#                                                                            #
##############################################################################
                                             
data_I
_audit_creation_method     'WinGX routine CIF_UPDATE'
_chemical_name_systematic
;
<i>N</i>-(4-Methoxyphenyl)maleamic acid
;
_chemical_formula_moiety     'C11 H11 N O4'
_chemical_formula_sum     'C11 H11 N O4'
_chemical_formula_iupac     'C11 H11 N O4'
_chemical_formula_weight     221.21
_symmetry_cell_setting     triclinic
_symmetry_space_group_name_H-M     'P -1'
_symmetry_space_group_name_Hall     '-P 1'
loop_
    _symmetry_equiv_pos_as_xyz
    'x, y, z'
    '-x, -y, -z'
_cell_length_a     7.34030(17)
_cell_length_b     11.8258(4)
_cell_length_c     12.1207(4)
_cell_angle_alpha     89.103(3)
_cell_angle_beta     88.358(2)
_cell_angle_gamma     78.396(2)
_cell_volume     1030.15(5)
_cell_formula_units_Z     4
_cell_measurement_reflns_used     8581
_cell_measurement_theta_min     1.7539
_cell_measurement_theta_max     29.5143
_cell_measurement_temperature     295(2)
_exptl_crystal_description     prism
_exptl_crystal_colour     'yellow--green'
_exptl_crystal_size_max     0.54
_exptl_crystal_size_mid     0.25
_exptl_crystal_size_min     0.22
_exptl_crystal_density_diffrn     1.426
_exptl_crystal_density_method     'not measured'
_exptl_crystal_F_000     464
_exptl_absorpt_coefficient_mu     0.110
_exptl_absorpt_correction_type     analytical
_exptl_absorpt_process_details
;
(CrysAlis Pro; Oxford Diffraction, 2009)
;
_exptl_absorpt_correction_T_min     0.962
_exptl_absorpt_correction_T_max     0.980
_exptl_special_details
;
;
_diffrn_ambient_temperature     295(2)
_diffrn_radiation_type     MoK\a
_diffrn_radiation_wavelength     0.71073
_diffrn_radiation_monochromator     graphite
_diffrn_measurement_device_type     'Oxford Diffraction Gemini R CCD'
_diffrn_measurement_method     '\w scans'
_diffrn_detector_area_resol_mean     10.434
_diffrn_reflns_number     15439
_diffrn_reflns_av_R_equivalents     0.0204
_diffrn_reflns_theta_min     2.42
_diffrn_reflns_theta_max     25.2
_diffrn_reflns_theta_full     25.2
_diffrn_measured_fraction_theta_max     0.999
_diffrn_measured_fraction_theta_full     0.999
_diffrn_reflns_limit_h_min     -8
_diffrn_reflns_limit_h_max     8
_diffrn_reflns_limit_k_min     -14
_diffrn_reflns_limit_k_max     14
_diffrn_reflns_limit_l_min     -14
_diffrn_reflns_limit_l_max     14
_diffrn_standards_number     0
_diffrn_standards_interval_count     .
_diffrn_standards_interval_time     .
_diffrn_standards_decay_%     ?
_refine_special_details
;
Refinement of <i>F</i>^2^ against ALL reflections. The weighted <i>R</i>-factor
<i>wR</i> and goodness of fit <i>S</i> are based on <i>F</i>^2^, conventional
<i>R</i>-factors <i>R</i> are based on <i>F</i>, with <i>F</i> set to zero for
negative <i>F</i>^2^. The threshold expression of <i>F</i>^2^ >
\s(<i>F</i>^2^) is used only for calculating <i>R</i>-factors(gt) <i>etc</i>.
and is not relevant to the choice of reflections for refinement.
<i>R</i>-factors based on <i>F</i>^2^ are statistically about twice as large
as those based on <i>F</i>, and <i>R</i>- factors based on ALL data will be
even larger.
;
_reflns_number_total     3711
_reflns_number_gt     2923
_reflns_threshold_expression     I>2sigma(I)
_refine_ls_structure_factor_coef     Fsqd
_refine_ls_matrix_type     full
_refine_ls_R_factor_all     0.0454
_refine_ls_R_factor_gt     0.035
_refine_ls_wR_factor_gt     0.0935
_refine_ls_wR_factor_ref     0.0974
_refine_ls_goodness_of_fit_ref     1.019
_refine_ls_restrained_S_all     1.019
_refine_ls_number_reflns     3711
_refine_ls_number_parameters     291
_refine_ls_number_restraints     0
_refine_ls_hydrogen_treatment     constr
_refine_ls_weighting_scheme     calc
_refine_ls_weighting_details
         'calc w=1/[\s^2^(Fo^2^)+(0.0619P)^2^+0.0566P] where P=(Fo^2^+2Fc^2^)/3'
_atom_sites_solution_hydrogens     geom
_atom_sites_solution_primary     direct
_atom_sites_solution_secondary     difmap
_refine_ls_shift/su_max     0.000
_refine_ls_shift/su_mean     0.000
_refine_diff_density_max     0.141
_refine_diff_density_min     -0.196
_refine_ls_extinction_method     none
loop_
    _atom_type_symbol
    _atom_type_description
    _atom_type_scat_dispersion_real
    _atom_type_scat_dispersion_imag
    _atom_type_scat_source
    C C 0.0033 0.0016 'International Tables Vol C Tables 4.2.6.8 and 6.1.1.4'
    H H 0 0 'International Tables Vol C Tables 4.2.6.8 and 6.1.1.4'
    N N 0.0061 0.0033 'International Tables Vol C Tables 4.2.6.8 and 6.1.1.4'
    O O 0.0106 0.006 'International Tables Vol C Tables 4.2.6.8 and 6.1.1.4'
_computing_data_collection
;
CrysAlis Pro (Oxford Diffraction, 2009)
;
_computing_cell_refinement
;
CrysAlis Pro (Oxford Diffraction, 2009)
;
_computing_data_reduction
;
CrysAlis Pro (Oxford Diffraction, 2009)
;
_computing_structure_solution     'SHELXS97 (Sheldrick, 2008)'
_computing_structure_refinement     'SHELXL97 (Sheldrick, 2008)'
_computing_molecular_graphics
;
ORTEP-3 (Farrugia, 1997) and DIAMOND (Brandenburg, 2002)
;
_computing_publication_material
;
SHELXL97 (Sheldrick, 2008), PLATON (Spek, 2009) and WinGX
(Farrugia, 1999)
;
loop_
    _atom_site_type_symbol
    _atom_site_label
    _atom_site_fract_x
    _atom_site_fract_y
    _atom_site_fract_z
    _atom_site_U_iso_or_equiv
    _atom_site_adp_type
    _atom_site_calc_flag
    _atom_site_refinement_flags
    _atom_site_occupancy
    _atom_site_disorder_assembly
    _atom_site_disorder_group
    C C1 0.25076(17) 0.51156(11) 0.57066(10) 0.0407(3) Uani d . 1 . .
    C C2 0.23780(18) 0.54345(11) 0.68793(11) 0.0431(3) Uani d . 1 . .
    H H2 0.1732 0.6177 0.7035 0.052 Uiso calc R 1 . .
    C C3 0.30661(18) 0.47979(12) 0.77505(11) 0.0466(3) Uani d . 1 . .
    H H3 0.2826 0.5179 0.8421 0.056 Uiso calc R 1 . .
    C C4 0.41425(18) 0.35955(12) 0.78463(11) 0.0459(3) Uani d . 1 . .
    C C5 0.15402(16) 0.58696(10) 0.38503(10) 0.0386(3) Uani d . 1 . .
    C C6 0.05175(18) 0.68231(11) 0.33150(11) 0.0439(3) Uani d . 1 . .
    H H6 -0.0084 0.7452 0.3727 0.053 Uiso calc R 1 . .
    C C7 0.03742(18) 0.68568(11) 0.21824(11) 0.0457(3) Uani d . 1 . .
    H H7 -0.0314 0.7506 0.1838 0.055 Uiso calc R 1 . .
    C C8 0.12554(18) 0.59239(11) 0.15582(10) 0.0444(3) Uani d . 1 . .
    C C9 0.2264(2) 0.49671(12) 0.20906(11) 0.0518(4) Uani d . 1 . .
    H H9 0.286 0.4337 0.1677 0.062 Uiso calc R 1 . .
    C C10 0.24030(19) 0.49303(12) 0.32182(11) 0.0487(3) Uani d . 1 . .
    H H10 0.3076 0.4275 0.3561 0.058 Uiso calc R 1 . .
    C C11 0.0013(2) 0.67727(14) -0.01187(12) 0.0599(4) Uani d . 1 . .
    H H11A 0.0047 0.6609 -0.0893 0.09 Uiso calc R 1 . .
    H H11B 0.0408 0.7488 -0.001 0.09 Uiso calc R 1 . .
    H H11C -0.1233 0.6832 0.0171 0.09 Uiso calc R 1 . .
    N N1 0.16464(14) 0.59247(9) 0.50150(8) 0.0406(3) Uani d . 1 . .
    H H1N 0.1085 0.656 0.5312 0.049 Uiso calc R 1 . .
    O O1 0.33527(15) 0.41551(8) 0.53737(8) 0.0625(3) Uani d . 1 . .
    O O2 0.45825(14) 0.29623(8) 0.69728(8) 0.0593(3) Uani d . 1 . .
    H H2A 0.4196 0.3394 0.6353 0.089 Uiso calc R 1 . .
    O O3 0.45985(15) 0.32053(9) 0.87533(8) 0.0644(3) Uani d . 1 . .
    O O4 0.12243(14) 0.58681(9) 0.04387(8) 0.0602(3) Uani d . 1 . .
    C C21 0.22420(17) 0.98092(11) 0.13550(10) 0.0415(3) Uani d . 1 . .
    C C22 0.21905(18) 0.94474(11) 0.25224(10) 0.0436(3) Uani d . 1 . .
    H H22 0.2751 0.8685 0.2671 0.052 Uiso calc R 1 . .
    C C23 0.14486(18) 1.00662(12) 0.33956(11) 0.0464(3) Uani d . 1 . .
    H H23 0.1513 0.9648 0.4055 0.056 Uiso calc R 1 . .
    C C24 0.05379(18) 1.13023(12) 0.35040(11) 0.0452(3) Uani d . 1 . .
    C C25 0.33278(16) 0.91072(11) -0.05093(10) 0.0390(3) Uani d . 1 . .
    C C26 0.40524(19) 0.81103(11) -0.10879(11) 0.0501(3) Uani d . 1 . .
    H H26 0.4333 0.7409 -0.071 0.06 Uiso calc R 1 . .
    C C27 0.4366(2) 0.81386(12) -0.22171(11) 0.0512(3) Uani d . 1 . .
    H H27 0.4853 0.7461 -0.2593 0.061 Uiso calc R 1 . .
    C C28 0.39523(18) 0.91759(11) -0.27842(10) 0.0448(3) Uani d . 1 . .
    C C29 0.3238(2) 1.01727(12) -0.22083(11) 0.0528(4) Uani d . 1 . .
    H H29 0.2962 1.0874 -0.2587 0.063 Uiso calc R 1 . .
    C C30 0.2928(2) 1.01469(12) -0.10878(11) 0.0503(3) Uani d . 1 . .
    H H30 0.2448 1.0828 -0.0714 0.06 Uiso calc R 1 . .
    C C31 0.4932(2) 0.83253(14) -0.45312(12) 0.0605(4) Uani d . 1 . .
    H H31A 0.5083 0.855 -0.5287 0.091 Uiso calc R 1 . .
    H H31B 0.4089 0.7801 -0.4484 0.091 Uiso calc R 1 . .
    H H31C 0.6116 0.7952 -0.4253 0.091 Uiso calc R 1 . .
    N N2 0.30677(14) 0.90022(9) 0.06518(8) 0.0425(3) Uani d . 1 . .
    H H2N 0.3498 0.8334 0.0934 0.051 Uiso calc R 1 . .
    O O5 0.15438(16) 1.08043(9) 0.10395(8) 0.0675(3) Uani d . 1 . .
    O O6 0.03939(18) 1.19821(9) 0.26512(9) 0.0740(4) Uani d . 1 . .
    H H6A 0.0815 1.156 0.203 0.111 Uiso calc R 1 . .
    O O7 -0.00459(15) 1.16789(9) 0.44012(8) 0.0625(3) Uani d . 1 . .
    O O8 0.42056(16) 0.93176(9) -0.38950(8) 0.0622(3) Uani d . 1 . .
loop_
    _atom_site_aniso_label
    _atom_site_aniso_U_11
    _atom_site_aniso_U_22
    _atom_site_aniso_U_33
    _atom_site_aniso_U_12
    _atom_site_aniso_U_13
    _atom_site_aniso_U_23
    C1 0.0464(7) 0.0308(7) 0.0407(7) 0.0016(5) 0.0001(5) 0.0018(5)
    C2 0.0502(7) 0.0308(7) 0.0424(7) 0.0056(5) 0.0015(5) 0.0002(6)
    C3 0.0562(8) 0.0393(7) 0.0378(7) 0.0058(6) -0.0007(6) -0.0002(6)
    C4 0.0510(7) 0.0391(7) 0.0426(8) 0.0026(6) -0.0006(6) 0.0064(6)
    C5 0.0423(7) 0.0328(7) 0.0381(7) -0.0017(5) 0.0005(5) 0.0024(5)
    C6 0.0551(8) 0.0307(7) 0.0415(7) 0.0020(6) -0.0001(6) -0.0008(6)
    C7 0.0561(8) 0.0318(7) 0.0438(8) 0.0038(6) -0.0042(6) 0.0047(6)
    C8 0.0518(8) 0.0410(8) 0.0372(7) -0.0015(6) -0.0012(6) 0.0007(6)
    C9 0.0604(8) 0.0417(8) 0.0436(8) 0.0128(6) -0.0003(6) -0.0046(6)
    C10 0.0566(8) 0.0375(7) 0.0438(8) 0.0101(6) -0.0027(6) 0.0028(6)
    C11 0.0771(10) 0.0557(9) 0.0396(8) 0.0045(7) -0.0068(7) 0.0071(7)
    N1 0.0487(6) 0.0303(5) 0.0375(6) 0.0045(4) 0.0011(4) 0.0013(5)
    O1 0.0925(8) 0.0384(6) 0.0427(6) 0.0204(5) -0.0047(5) -0.0015(4)
    O2 0.0821(7) 0.0365(5) 0.0472(6) 0.0170(5) -0.0037(5) 0.0029(5)
    O3 0.0822(7) 0.0526(6) 0.0468(6) 0.0141(5) -0.0062(5) 0.0118(5)
    O4 0.0797(7) 0.0535(6) 0.0361(5) 0.0137(5) -0.0050(5) -0.0008(5)
    C21 0.0456(7) 0.0337(7) 0.0403(7) 0.0037(5) 0.0009(5) -0.0005(6)
    C22 0.0523(7) 0.0307(7) 0.0420(7) 0.0050(5) 0.0017(6) 0.0036(6)
    C23 0.0565(8) 0.0392(7) 0.0381(7) 0.0026(6) 0.0034(6) 0.0050(6)
    C24 0.0504(7) 0.0392(7) 0.0413(8) 0.0020(6) 0.0032(6) -0.0032(6)
    C25 0.0416(7) 0.0351(7) 0.0369(7) 0.0002(5) -0.0007(5) -0.0011(5)
    C26 0.0687(9) 0.0329(7) 0.0424(8) 0.0043(6) 0.0006(6) 0.0018(6)
    C27 0.0699(9) 0.0348(7) 0.0429(8) 0.0036(6) 0.0022(6) -0.0081(6)
    C28 0.0552(8) 0.0406(8) 0.0367(7) -0.0048(6) -0.0002(6) -0.0021(6)
    C29 0.0748(9) 0.0344(7) 0.0436(8) 0.0015(6) 0.0044(7) 0.0038(6)
    C30 0.0675(9) 0.0332(7) 0.0443(8) 0.0030(6) 0.0069(6) -0.0036(6)
    C31 0.0817(10) 0.0549(9) 0.0413(8) -0.0047(8) 0.0054(7) -0.0117(7)
    N2 0.0533(6) 0.0313(6) 0.0375(6) 0.0041(5) 0.0010(5) 0.0014(5)
    O5 0.1026(8) 0.0409(6) 0.0420(6) 0.0240(5) 0.0096(5) 0.0054(5)
    O6 0.1190(9) 0.0380(6) 0.0475(6) 0.0228(6) 0.0169(6) 0.0035(5)
    O7 0.0846(7) 0.0484(6) 0.0447(6) 0.0092(5) 0.0093(5) -0.0084(5)
    O8 0.0996(8) 0.0456(6) 0.0354(5) -0.0009(5) 0.0053(5) -0.0028(4)
_geom_special_details
;
All e.s.d.'s (except the e.s.d. in the dihedral angle between two l.s. planes)
are estimated using the full covariance matrix. The cell e.s.d.'s are taken
into account individually in the estimation of e.s.d.'s in distances, angles
and torsion angles; correlations between e.s.d.'s in cell parameters are only
used when they are defined by crystal symmetry. An approximate (isotropic)
treatment of cell e.s.d.'s is used for estimating e.s.d.'s involving l.s.
planes.
;
loop_
    _geom_bond_atom_site_label_1
    _geom_bond_atom_site_label_2
    _geom_bond_site_symmetry_2
    _geom_bond_distance
    _geom_bond_publ_flag
    C1 O1 . 1.2468(15) ?
    C1 N1 . 1.3341(16) ?
    C1 C2 . 1.4719(18) ?
    C2 C3 . 1.3377(18) ?
    C2 H2 . 0.93 ?
    C3 C4 . 1.4858(18) ?
    C3 H3 . 0.93 ?
    C4 O3 . 1.2151(16) ?
    C4 O2 . 1.3015(16) ?
    C5 C6 . 1.3858(17) ?
    C5 C10 . 1.3921(18) ?
    C5 N1 . 1.4193(16) ?
    C6 C7 . 1.3792(18) ?
    C6 H6 . 0.93 ?
    C7 C8 . 1.3853(19) ?
    C7 H7 . 0.93 ?
    C8 O4 . 1.3606(16) ?
    C8 C9 . 1.3829(19) ?
    C9 C10 . 1.3728(19) ?
    C9 H9 . 0.93 ?
    C10 H10 . 0.93 ?
    C11 O4 . 1.4213(17) ?
    C11 H11A . 0.96 ?
    C11 H11B . 0.96 ?
    C11 H11C . 0.96 ?
    N1 H1N . 0.86 ?
    O2 H2A . 0.92 ?
    C21 O5 . 1.2444(15) ?
    C21 N2 . 1.3295(16) ?
    C21 C22 . 1.4735(18) ?
    C22 C23 . 1.3353(18) ?
    C22 H22 . 0.93 ?
    C23 C24 . 1.4862(19) ?
    C23 H23 . 0.93 ?
    C24 O7 . 1.2151(16) ?
    C24 O6 . 1.2930(17) ?
    C25 C26 . 1.3845(18) ?
    C25 C30 . 1.3890(18) ?
    C25 N2 . 1.4217(16) ?
    C26 C27 . 1.3824(18) ?
    C26 H26 . 0.93 ?
    C27 C28 . 1.3803(19) ?
    C27 H27 . 0.93 ?
    C28 O8 . 1.3662(16) ?
    C28 C29 . 1.3812(19) ?
    C29 C30 . 1.3715(19) ?
    C29 H29 . 0.93 ?
    C30 H30 . 0.93 ?
    C31 O8 . 1.4174(17) ?
    C31 H31A . 0.96 ?
    C31 H31B . 0.96 ?
    C31 H31C . 0.96 ?
    N2 H2N . 0.86 ?
    O6 H6A . 0.92 ?
loop_
    _geom_angle_atom_site_label_1
    _geom_angle_atom_site_label_2
    _geom_angle_atom_site_label_3
    _geom_angle_site_symmetry_1
    _geom_angle_site_symmetry_3
    _geom_angle
    _geom_angle_publ_flag
    O1 C1 N1 . . 121.77(12) ?
    O1 C1 C2 . . 122.78(12) ?
    N1 C1 C2 . . 115.45(11) ?
    C3 C2 C1 . . 128.61(12) ?
    C3 C2 H2 . . 115.7 ?
    C1 C2 H2 . . 115.7 ?
    C2 C3 C4 . . 131.96(13) ?
    C2 C3 H3 . . 114 ?
    C4 C3 H3 . . 114 ?
    O3 C4 O2 . . 120.22(12) ?
    O3 C4 C3 . . 119.17(13) ?
    O2 C4 C3 . . 120.61(11) ?
    C6 C5 C10 . . 118.38(12) ?
    C6 C5 N1 . . 117.26(11) ?
    C10 C5 N1 . . 124.36(11) ?
    C7 C6 C5 . . 121.26(12) ?
    C7 C6 H6 . . 119.4 ?
    C5 C6 H6 . . 119.4 ?
    C6 C7 C8 . . 120.00(12) ?
    C6 C7 H7 . . 120 ?
    C8 C7 H7 . . 120 ?
    O4 C8 C9 . . 116.12(12) ?
    O4 C8 C7 . . 124.99(12) ?
    C9 C8 C7 . . 118.89(12) ?
    C10 C9 C8 . . 121.19(13) ?
    C10 C9 H9 . . 119.4 ?
    C8 C9 H9 . . 119.4 ?
    C9 C10 C5 . . 120.27(12) ?
    C9 C10 H10 . . 119.9 ?
    C5 C10 H10 . . 119.9 ?
    O4 C11 H11A . . 109.5 ?
    O4 C11 H11B . . 109.5 ?
    H11A C11 H11B . . 109.5 ?
    O4 C11 H11C . . 109.5 ?
    H11A C11 H11C . . 109.5 ?
    H11B C11 H11C . . 109.5 ?
    C1 N1 C5 . . 128.19(11) ?
    C1 N1 H1N . . 115.9 ?
    C5 N1 H1N . . 115.9 ?
    C4 O2 H2A . . 109.5 ?
    C8 O4 C11 . . 117.28(11) ?
    O5 C21 N2 . . 121.73(11) ?
    O5 C21 C22 . . 122.37(12) ?
    N2 C21 C22 . . 115.89(11) ?
    C23 C22 C21 . . 128.78(12) ?
    C23 C22 H22 . . 115.6 ?
    C21 C22 H22 . . 115.6 ?
    C22 C23 C24 . . 131.60(13) ?
    C22 C23 H23 . . 114.2 ?
    C24 C23 H23 . . 114.2 ?
    O7 C24 O6 . . 119.93(12) ?
    O7 C24 C23 . . 119.81(13) ?
    O6 C24 C23 . . 120.25(12) ?
    C26 C25 C30 . . 118.52(12) ?
    C26 C25 N2 . . 117.52(11) ?
    C30 C25 N2 . . 123.95(11) ?
    C27 C26 C25 . . 121.19(12) ?
    C27 C26 H26 . . 119.4 ?
    C25 C26 H26 . . 119.4 ?
    C28 C27 C26 . . 119.77(12) ?
    C28 C27 H27 . . 120.1 ?
    C26 C27 H27 . . 120.1 ?
    O8 C28 C27 . . 125.33(12) ?
    O8 C28 C29 . . 115.50(12) ?
    C27 C28 C29 . . 119.17(12) ?
    C30 C29 C28 . . 121.17(13) ?
    C30 C29 H29 . . 119.4 ?
    C28 C29 H29 . . 119.4 ?
    C29 C30 C25 . . 120.18(12) ?
    C29 C30 H30 . . 119.9 ?
    C25 C30 H30 . . 119.9 ?
    O8 C31 H31A . . 109.5 ?
    O8 C31 H31B . . 109.5 ?
    H31A C31 H31B . . 109.5 ?
    O8 C31 H31C . . 109.5 ?
    H31A C31 H31C . . 109.5 ?
    H31B C31 H31C . . 109.5 ?
    C21 N2 C25 . . 128.07(11) ?
    C21 N2 H2N . . 116 ?
    C25 N2 H2N . . 116 ?
    C24 O6 H6A . . 109.5 ?
    C28 O8 C31 . . 118.13(11) ?
loop_
    _geom_torsion_atom_site_label_1
    _geom_torsion_atom_site_label_2
    _geom_torsion_atom_site_label_3
    _geom_torsion_atom_site_label_4
    _geom_torsion_site_symmetry_1
    _geom_torsion_site_symmetry_2
    _geom_torsion_site_symmetry_3
    _geom_torsion_site_symmetry_4
    _geom_torsion
    _geom_torsion_publ_flag
    O1 C1 C2 C3 . . . . -1.0(2) ?
    N1 C1 C2 C3 . . . . 178.62(13) ?
    C1 C2 C3 C4 . . . . -0.6(2) ?
    C2 C3 C4 O3 . . . . -179.27(15) ?
    C2 C3 C4 O2 . . . . 0.2(2) ?
    C10 C5 C6 C7 . . . . -1.04(19) ?
    N1 C5 C6 C7 . . . . 178.47(11) ?
    C5 C6 C7 C8 . . . . 0.3(2) ?
    C6 C7 C8 O4 . . . . -179.29(12) ?
    C6 C7 C8 C9 . . . . 0.3(2) ?
    O4 C8 C9 C10 . . . . 179.56(12) ?
    C7 C8 C9 C10 . . . . 0.0(2) ?
    C8 C9 C10 C5 . . . . -0.8(2) ?
    C6 C5 C10 C9 . . . . 1.27(19) ?
    N1 C5 C10 C9 . . . . -178.21(12) ?
    O1 C1 N1 C5 . . . . -0.7(2) ?
    C2 C1 N1 C5 . . . . 179.61(10) ?
    C6 C5 N1 C1 . . . . 178.55(12) ?
    C10 C5 N1 C1 . . . . -2.0(2) ?
    C9 C8 O4 C11 . . . . 172.28(13) ?
    C7 C8 O4 C11 . . . . -8.2(2) ?
    O5 C21 C22 C23 . . . . -0.1(2) ?
    N2 C21 C22 C23 . . . . -179.46(13) ?
    C21 C22 C23 C24 . . . . -3.5(2) ?
    C22 C23 C24 O7 . . . . 179.83(14) ?
    C22 C23 C24 O6 . . . . -1.4(2) ?
    C30 C25 C26 C27 . . . . -0.4(2) ?
    N2 C25 C26 C27 . . . . -179.36(12) ?
    C25 C26 C27 C28 . . . . 0.0(2) ?
    C26 C27 C28 O8 . . . . 179.68(13) ?
    C26 C27 C28 C29 . . . . 0.3(2) ?
    O8 C28 C29 C30 . . . . -179.67(12) ?
    C27 C28 C29 C30 . . . . -0.2(2) ?
    C28 C29 C30 C25 . . . . -0.1(2) ?
    C26 C25 C30 C29 . . . . 0.4(2) ?
    N2 C25 C30 C29 . . . . 179.36(12) ?
    O5 C21 N2 C25 . . . . 1.0(2) ?
    C22 C21 N2 C25 . . . . -179.59(11) ?
    C26 C25 N2 C21 . . . . -173.12(12) ?
    C30 C25 N2 C21 . . . . 8.0(2) ?
    C27 C28 O8 C31 . . . . 0.7(2) ?
    C29 C28 O8 C31 . . . . -179.88(12) ?
loop_
    _geom_hbond_atom_site_label_D
    _geom_hbond_atom_site_label_H
    _geom_hbond_atom_site_label_A
    _geom_hbond_site_symmetry_A
    _geom_hbond_distance_DH
    _geom_hbond_distance_HA
    _geom_hbond_distance_DA
    _geom_hbond_angle_DHA
    O2 H2A O1 . 0.92 1.55 2.4624(13) 174
    O6 H6A O5 . 0.92 1.53 2.4466(14) 177
    N1 H1N O7 2_576 0.86 2.10 2.9305(14) 162
    N2 H2N O3 2_666 0.86 2.10 2.9124(14) 158
    C2 H2 O6 2_576 0.93 2.44 3.3592(16) 171
    C6 H6 O7 2_576 0.93 2.52 3.2822(17) 140
    C22 H22 O2 2_666 0.93 2.51 3.3792(16) 156
    C26 H26 O3 2_666 0.93 2.57 3.2881(16) 135
    C11 H11B O5 2_575 0.96 2.56 3.0688(18) 113
data_global
_journal_date_recd_electronic     2010-05-26
_journal_date_accepted     2010-05-26
_journal_name_full     'Acta Crystallographica, Section E'
_journal_year     2010
_journal_volume     66
_journal_issue      7
_journal_page_first     o1529
_journal_page_last     o1530
_journal_paper_category     QO
_journal_coeditor_code     BQ2215
_publ_contact_author_name     'Prof. B. Thimme Gowda'
_publ_contact_author_address
;
  Department of Chemistry
  Mangalore University
  Mangalagangotri-574 199
  Mangalore, INDIA
;
_publ_contact_author_email     gowdabt@yahoo.com
_publ_contact_author_fax     '91 824 2287367'
_publ_contact_author_phone     '91 824 2287262'
_publ_section_title
;
<i>N</i>-(4-Methoxyphenyl)maleamic acid
;
loop_
    _publ_author_name
    _publ_author_address
    'B. Thimme Gowda'
; Department of Chemistry
  Mangalore University
  Mangalagangotri 574 199
  Mangalore, India
;
    'Miroslav Tokar\<c\'ik'
; Faculty of Chemical and Food Technology
  Slovak Technical University
  Radlinsk\'eho 9
  SK-812 37 Bratislava
  Slovak Republic
;
    'K. Shakuntala'
; Department of Chemistry
  Mangalore University
  Mangalagangotri 574 199
  Mangalore, India
;
    'Jozef Ko\<z\'i\<sek'
; Faculty of Chemical and Food Technology
  Slovak Technical University
  Radlinsk\'eho 9
  SK-812 37 Bratislava
  Slovak Republic
;
    'Hartmut Fuess'
; Institute of Materials Science
  Darmstadt University of Technology
  Petersenstrasse 23
  D-64287 Darmstadt, Germany
;
