# Supplementary material for: N-(4-Meth­oxy­phen­yl)maleamic acid
Source: Acta Crystallogr Sect E Struct Rep Online. 2010 Jun 5;66(Pt 7):o1529–30. doi: 10.1107/S1600536810019999 (PMC3006934; doi:10.1107/S1600536810019999)
Supplement: Supplementary file 2 [file e-66-o1529-Isup2.hkl]

#
# h,k,l, Fc-squared, Fo-squared, sigma(Fo-squared) and status flag
#
data_I
_shelx_title '  SMA20 in P-1'
_shelx_refln_list_code          4
_shelx_F_calc_maximum      241.55
_exptl_crystal_F_000       464.00
_reflns_d_resolution_high  0.8347
 
loop_
 _symmetry_equiv_pos_as_xyz
 'x, y, z'
 '-x, -y, -z'
 
_cell_length_a     7.3403
_cell_length_b    11.8258
_cell_length_c    12.1207
_cell_angle_alpha  89.103
_cell_angle_beta   88.358
_cell_angle_gamma  78.396
 
_shelx_F_squared_multiplier     1.000
 
loop_
 _refln_index_h
 _refln_index_k
 _refln_index_l
 _refln_F_squared_calc
 _refln_F_squared_meas
 _refln_F_squared_sigma
 _refln_observed_status
   1   0   0       37.03       35.34      0.70 o
   2   0   0       12.72       13.90      0.65 o
   3   0   0       19.16       18.26      0.73 o
   4   0   0      114.07       90.00      2.84 o
   5   0   0       26.08       29.55      0.88 o
   6   0   0        4.08        3.21      0.70 o
   7   0   0       31.59       30.12      1.40 o
   8   0   0        0.05        0.58      1.38 o
  -8   1   0       32.17       37.40      2.43 o
  -7   1   0        0.27        0.65      0.95 o
  -6   1   0        1.70        0.92      1.12 o
  -5   1   0       66.02       57.31      1.51 o
  -4   1   0       18.10       19.30      0.48 o
  -3   1   0      265.15      247.58      2.01 o
  -2   1   0       37.50       39.44      0.64 o
  -1   1   0     2952.57     2770.81     25.34 o
   2   1   0      684.39      687.33      3.36 o
   3   1   0      426.85      414.56      2.79 o
   4   1   0       19.84       17.67      0.63 o
   5   1   0        8.43        7.15      0.51 o
   6   1   0       28.60       30.93      1.10 o
   7   1   0        6.72        5.88      1.00 o
   8   1   0        2.48        2.73      1.26 o
  -8   2   0       41.67       52.39      3.90 o
  -7   2   0        0.05       -0.08      1.57 o
  -6   2   0        0.45       -0.06      1.22 o
  -5   2   0      142.35      139.38      1.57 o
  -4   2   0        3.04        4.07      0.59 o
  -3   2   0      121.59      115.66      1.26 o
  -2   2   0      226.67      214.83      2.74 o
  -1   2   0       38.89       39.69      0.69 o
   0   2   0     4168.44     4013.16     19.92 o
   1   2   0       49.00       47.62      0.49 o
   2   2   0    58345.77    47982.09    149.22 o
   3   2   0       97.24       91.17      0.80 o
   4   2   0      323.33      315.35      3.30 o
   5   2   0        0.85        1.41      0.42 o
   6   2   0       12.91       10.78      0.72 o
   7   2   0        1.47        2.04      0.60 o
   8   2   0        1.14        1.00      2.18 o
  -8   3   0        1.65        1.79      1.96 o
  -7   3   0       13.01       13.59      2.02 o
  -6   3   0       70.23       71.25      1.52 o
  -5   3   0        1.54        1.32      0.57 o
  -4   3   0        0.30        0.16      0.43 o
  -3   3   0      387.29      382.49      2.78 o
  -2   3   0        0.31        0.22      0.43 o
  -1   3   0     1428.48     1402.52      5.32 o
   0   3   0        4.33        4.68      0.32 o
   1   3   0     1601.95     1478.64      7.69 o
   2   3   0      988.21      885.65      2.68 o
   3   3   0       68.29       71.22      0.78 o
   4   3   0      800.09      720.31      9.02 o
   5   3   0       20.00       20.57      0.61 o
   6   3   0        0.55       -0.02      0.43 o
   7   3   0        1.13        0.87      0.65 o
   8   3   0        7.03        8.31      3.35 o
  -7   4   0       32.77       31.14      2.71 o
  -6   4   0      409.67      455.19      4.82 o
  -5   4   0       11.88       12.94      0.89 o
  -4   4   0       51.84       53.54      1.22 o
  -3   4   0       70.12       69.67      1.25 o
  -2   4   0      175.29      176.84      1.88 o
  -1   4   0        0.12        0.94      0.47 o
   0   4   0       98.89       84.94      0.93 o
   1   4   0      271.29      253.67      1.87 o
   2   4   0     3003.46     3017.66     12.89 o
   3   4   0       82.25       85.56      1.15 o
   4   4   0     2443.08     2408.28     10.12 o
   5   4   0       27.49       24.53      0.58 o
   6   4   0       34.40       30.10      1.48 o
   7   4   0        0.38        0.82      0.70 o
   8   4   0        0.79        0.68      1.83 o
  -7   5   0       79.33       85.78      3.83 o
  -6   5   0        7.51        5.51      1.28 o
  -5   5   0       34.57       32.65      1.76 o
  -4   5   0       45.37       45.91      1.44 o
  -3   5   0      126.99      130.74      1.76 o
  -2   5   0        3.26        4.00      0.60 o
  -1   5   0       78.08       87.05      1.35 o
   0   5   0       16.51       15.60      0.62 o
   1   5   0      943.58      980.37      4.12 o
   2   5   0        2.59        2.68      0.38 o
   3   5   0       67.20       73.85      0.83 o
   4   5   0     1385.92     1303.60      7.32 o
   5   5   0       29.62       29.35      0.78 o
   6   5   0       84.11       69.19      3.58 o
   7   5   0        1.26        1.76      1.55 o
   8   5   0        0.55        0.60      1.80 o
  -7   6   0        4.46        5.29      2.12 o
  -6   6   0       31.34       32.29      1.93 o
  -5   6   0       10.45       10.69      1.17 o
  -4   6   0     1959.72     1981.75     13.84 o
  -3   6   0       12.54        9.95      0.77 o
  -2   6   0      467.21      443.95      5.32 o
  -1   6   0        2.71        1.95      0.50 o
   0   6   0      222.73      228.28      2.11 o
   1   6   0       23.91       22.02      1.14 o
   2   6   0      396.09      358.48      2.90 o
   3   6   0      370.67      349.74      2.19 o
   4   6   0      213.64      210.60      2.47 o
   5   6   0       21.99       22.74      0.79 o
   6   6   0       46.39       38.78      1.10 o
   7   6   0        2.34        2.79      0.80 o
   8   6   0        0.38        2.23      1.83 o
  -6   7   0        8.23        7.18      1.51 o
  -5   7   0      379.03      375.48      5.25 o
  -4   7   0        1.77        0.86      1.06 o
  -3   7   0        6.51        8.00      1.00 o
  -2   7   0       30.88       31.36      1.16 o
  -1   7   0      335.01      319.12      3.26 o
   0   7   0        0.42        0.45      0.51 o
   1   7   0       33.16       34.90      0.74 o
   2   7   0       64.12       63.15      1.24 o
   3   7   0       57.59       58.84      1.09 o
   4   7   0       21.62       25.30      0.69 o
   5   7   0       18.38       19.70      0.80 o
   6   7   0      336.62      330.27      5.46 o
   7   7   0        2.85        2.58      1.01 o
   8   7   0        0.80        0.90      1.95 o
  -6   8   0        2.99        3.42      2.15 o
  -5   8   0        6.16        6.47      1.44 o
  -4   8   0      151.24      167.08      3.74 o
  -3   8   0        9.83       10.27      1.36 o
  -2   8   0     2696.73     2649.28     14.67 o
  -1   8   0        0.96        1.24      0.86 o
   0   8   0      581.50      537.64      5.01 o
   1   8   0       17.36       19.92      0.95 o
   2   8   0        1.87        2.32      0.61 o
   3   8   0       25.70       28.42      0.92 o
   4   8   0      104.40       99.69      1.45 o
   5   8   0       85.53       81.18      1.94 o
   6   8   0        4.78        4.09      0.89 o
   7   8   0        0.98        1.38      1.23 o
   8   8   0        2.25        1.71      2.22 o
  -5   9   0       73.26       64.01      3.08 o
  -4   9   0        2.19        2.36      1.42 o
  -3   9   0      388.22      391.40      7.74 o
  -2   9   0        0.41        1.41      0.95 o
  -1   9   0      263.49      228.46      3.58 o
   0   9   0       34.88       32.44      1.40 o
   1   9   0       73.33       66.93      1.92 o
   2   9   0       10.10       12.05      0.94 o
   3   9   0       14.04       15.19      0.90 o
   4   9   0       25.16       26.12      1.00 o
   5   9   0        0.11        0.33      0.91 o
   6   9   0        8.79        8.79      1.28 o
   7   9   0        5.98        5.80      1.45 o
  -4  10   0        1.57        2.70      1.51 o
  -3  10   0        2.63        1.67      1.33 o
  -2  10   0      465.33      508.99      7.23 o
  -1  10   0       16.39       13.29      1.35 o
   0  10   0      862.52      855.80     11.72 o
   1  10   0        0.08        0.13      1.49 o
   2  10   0      135.27      128.06      2.59 o
   3  10   0        3.88        3.36      0.86 o
   4  10   0       19.96       23.55      1.34 o
   5  10   0       26.65       24.28      1.25 o
   6  10   0       10.84       10.72      1.65 o
   7  10   0       10.64        9.44      1.62 o
  -4  11   0        1.55        1.27      1.59 o
  -3  11   0       55.68       45.14      2.26 o
  -2  11   0        3.43        3.31      1.32 o
  -1  11   0       82.59       82.28      3.75 o
   0  11   0       19.49       22.06      1.41 o
   1  11   0      252.84      253.92      5.54 o
   2  11   0        5.95        3.85      1.35 o
   3  11   0        2.12        1.86      0.95 o
   4  11   0       14.51       15.89      1.33 o
   5  11   0        0.33        0.50      1.47 o
   6  11   0        0.15        0.88      1.50 o
  -3  12   0        1.20        0.93      1.48 o
  -2  12   0        0.85        0.53      1.32 o
  -1  12   0       17.33       14.65      2.33 o
   0  12   0      309.38      337.34      6.92 o
   1  12   0        0.01       -0.09      1.84 o
   2  12   0       90.52       95.95      3.16 o
   3  12   0        9.70       12.81      1.49 o
   4  12   0       18.31       16.17      1.47 o
   5  12   0        0.43       -0.09      1.73 o
   6  12   0        6.15        6.48      1.70 o
  -1  13   0        4.70        1.39      2.19 o
   0  13   0        0.07        1.75      1.92 o
   1  13   0        8.13        6.02      2.82 o
   2  13   0       49.53       55.58      3.27 o
   3  13   0       46.16       48.51      2.24 o
   4  13   0        0.06        0.66      1.27 o
   5  13   0        0.01       -0.09      1.74 o
   1  14   0       19.65       14.43      2.96 o
   2  14   0       43.20       39.48      3.15 o
   3  14   0       12.32       12.88      1.69 o
  -2 -14   1        0.00       -0.10      2.09 o
  -1 -14   1       37.40       32.35      3.32 o
  -4 -13   1        4.99        5.80      1.76 o
  -3 -13   1        0.01        1.22      1.33 o
  -2 -13   1       23.41       27.42      2.62 o
  -1 -13   1       26.03       22.75      2.65 o
   0 -13   1        8.76       14.57      2.40 o
   1 -13   1        0.11        0.60      2.23 o
  -6 -12   1        1.05        1.25      1.60 o
  -5 -12   1        3.74        3.15      1.58 o
  -4 -12   1       26.68       31.05      1.72 o
  -3 -12   1        0.12        0.81      1.16 o
  -2 -12   1       86.38       92.22      3.63 o
  -1 -12   1      175.74      173.64      4.96 o
   0 -12   1       17.61       14.31      2.45 o
   1 -12   1       26.42       22.18      2.14 o
   2 -12   1       10.25        9.36      1.44 o
   3 -12   1        0.21        0.45      2.10 o
  -6 -11   1        8.67        8.49      1.63 o
  -5 -11   1        2.51        0.69      1.35 o
  -4 -11   1       16.00       15.69      1.13 o
  -3 -11   1        0.01       -0.05      1.04 o
  -2 -11   1       49.56       55.38      2.91 o
  -1 -11   1       26.00       27.89      2.23 o
   0 -11   1       15.33       12.96      2.04 o
   1 -11   1      131.34      117.69      3.50 o
   2 -11   1       76.86       80.59      2.63 o
   3 -11   1        0.02        0.27      1.30 o
   4 -11   1        0.00        1.30      1.59 o
  -7 -10   1        9.98        7.99      2.30 o
  -6 -10   1        6.11        5.43      1.46 o
  -5 -10   1        5.37        3.28      1.31 o
  -4 -10   1        0.11       -0.04      0.76 o
  -3 -10   1       32.26       31.47      1.51 o
  -2 -10   1      165.26      176.78      3.51 o
  -1 -10   1       51.10       49.27      2.79 o
   0 -10   1      172.70      193.03      4.79 o
   1 -10   1       96.77       93.87      2.03 o
   2 -10   1      172.81      169.99      5.88 o
   3 -10   1       26.60       26.05      1.88 o
   4 -10   1        5.45        4.78      1.45 o
  -7  -9   1        6.78        8.11      1.40 o
  -6  -9   1       25.63       26.24      1.57 o
  -5  -9   1        5.17        3.94      0.90 o
  -4  -9   1       25.27       24.15      0.99 o
  -3  -9   1       47.35       51.01      1.47 o
  -2  -9   1      176.15      172.43      3.22 o
  -1  -9   1        9.68        7.15      1.56 o
   0  -9   1      138.29      130.35      2.48 o
   1  -9   1      190.95      191.86      2.65 o
   2  -9   1       45.69       36.38      1.49 o
   3  -9   1      193.76      179.79      6.53 o
   4  -9   1      253.12      258.55      4.52 o
   5  -9   1       13.70       11.23      1.66 o
  -8  -8   1       26.32       20.32      2.73 o
  -7  -8   1       35.48       31.79      1.80 o
  -6  -8   1        2.84        3.05      0.72 o
  -5  -8   1       17.44       15.80      0.74 o
  -4  -8   1      125.53      127.50      1.91 o
  -3  -8   1      236.39      240.08      2.45 o
  -2  -8   1        2.96        3.46      0.75 o
  -1  -8   1        4.15        3.80      0.70 o
   0  -8   1      355.42      333.50      4.23 o
   1  -8   1      166.72      165.52      2.41 o
   2  -8   1      121.37      133.60      2.27 o
   3  -8   1       14.33       12.64      1.19 o
   4  -8   1      250.56      257.44      3.78 o
   5  -8   1       74.04       69.83      2.63 o
   6  -8   1       12.45       13.94      2.24 o
  -8  -7   1       78.66       76.85      3.81 o
  -7  -7   1        0.53        0.35      1.55 o
  -6  -7   1       35.15       33.18      1.10 o
  -5  -7   1       15.00       15.58      0.76 o
  -4  -7   1      159.95      178.29      2.11 o
  -3  -7   1      110.98      109.68      1.37 o
  -2  -7   1        0.02        0.70      0.62 o
  -1  -7   1       37.20       42.97      1.11 o
   0  -7   1      209.86      212.11      1.91 o
   1  -7   1      124.44      118.49      1.68 o
   2  -7   1       61.58       54.38      1.25 o
   3  -7   1      242.15      230.63      2.57 o
   4  -7   1      162.75      162.99      2.58 o
   5  -7   1       52.26       55.83      2.06 o
   6  -7   1      122.39      130.70      3.36 o
  -8  -6   1       18.45       17.42      2.49 o
  -7  -6   1        0.02        0.71      0.63 o
  -6  -6   1      176.58      149.63      1.70 o
  -5  -6   1      166.78      153.13      1.52 o
  -4  -6   1       27.50       29.15      0.79 o
  -3  -6   1        0.86        0.42      0.29 o
  -2  -6   1     1001.38     1017.43      5.04 o
  -1  -6   1      970.93      993.85      8.66 o
   0  -6   1       24.66       23.95      0.70 o
   1  -6   1      261.61      263.27      2.25 o
   2  -6   1      287.61      262.27      2.35 o
   3  -6   1       72.59       71.74      1.44 o
   4  -6   1        7.10        7.79      0.97 o
   5  -6   1        8.70        5.85      0.99 o
   6  -6   1       57.01       61.12      2.21 o
   7  -6   1       62.88       67.91      3.69 o
  -8  -5   1        0.71        0.02      1.78 o
  -7  -5   1        4.91        4.27      1.04 o
  -6  -5   1      592.77      565.45      8.26 o
  -5  -5   1        4.74        3.24      0.46 o
  -4  -5   1       26.88       27.48      0.75 o
  -3  -5   1        8.39        8.00      0.37 o
  -2  -5   1       90.15      107.99      1.32 o
  -1  -5   1      539.04      493.83      5.75 o
   0  -5   1      312.83      342.75      2.94 o
   1  -5   1      174.64      187.95      1.58 o
   2  -5   1       17.22       23.59      0.80 o
   3  -5   1      358.83      351.03      3.50 o
   4  -5   1       14.25       15.40      0.93 o
   5  -5   1       74.40       80.03      1.87 o
   6  -5   1      117.52      127.21      3.23 o
   7  -5   1        0.63        1.07      2.00 o
  -8  -4   1        1.38        1.62      1.79 o
  -7  -4   1        0.56        1.02      0.95 o
  -6  -4   1      185.54      183.46      2.65 o
  -5  -4   1        0.00        0.27      0.36 o
  -4  -4   1     1255.62     1168.71      3.29 o
  -3  -4   1      700.82      664.63      4.09 o
  -2  -4   1       28.20       35.05      0.52 o
  -1  -4   1      178.10      179.40      1.65 o
   0  -4   1     2720.34     2673.77     15.41 o
   1  -4   1      274.18      286.04      1.95 o
   2  -4   1      331.12      328.60      3.36 o
   3  -4   1      346.21      348.99      3.88 o
   4  -4   1       63.71       55.02      1.23 o
   5  -4   1       10.24       11.36      0.84 o
   6  -4   1        0.00       -0.05      0.97 o
   7  -4   1        9.70        5.14      1.60 o
  -8  -3   1        0.00        0.21      1.59 o
  -7  -3   1        4.99        3.86      0.38 o
  -6  -3   1        3.72        3.12      0.88 o
  -5  -3   1        0.91        0.30      0.58 o
  -4  -3   1     2536.93     2465.65     16.97 o
  -3  -3   1        0.42        0.81      0.31 o
  -2  -3   1     1189.18     1121.96      4.18 o
  -1  -3   1       16.02       16.14      0.50 o
   0  -3   1     1571.45     1561.63      9.42 o
   1  -3   1        1.73        1.03      0.39 o
   2  -3   1      476.83      498.13      3.01 o
   3  -3   1      132.55      128.35      1.68 o
   4  -3   1        0.08        0.03      0.44 o
   5  -3   1      132.68      123.10      1.80 o
   6  -3   1        6.86        7.43      0.69 o
   7  -3   1        7.93        8.80      1.93 o
   8  -3   1       27.04       29.57      3.70 o
  -8  -2   1       15.75       14.91      2.87 o
  -7  -2   1       13.34       12.29      0.86 o
  -6  -2   1        0.80        0.26      0.56 o
  -5  -2   1        0.22        0.38      0.40 o
  -4  -2   1     1555.36     1502.54      8.70 o
  -3  -2   1        6.01        5.49      0.31 o
  -2  -2   1     5303.21     4903.39     19.74 o
  -1  -2   1      743.16      739.72      5.15 o
   0  -2   1     7522.28     7204.71     31.69 o
   1  -2   1      127.68       92.68      1.03 o
   2  -2   1     1691.47     1620.72     11.65 o
   3  -2   1       44.58       51.33      0.92 o
   4  -2   1      392.93      351.27     28.83 o
   5  -2   1       45.37       50.07      1.06 o
   6  -2   1        6.51        7.46      0.54 o
   7  -2   1        0.56       -0.09      1.70 o
   8  -2   1        2.30        1.41      2.36 o
  -8  -1   1       11.10       10.47      2.71 o
  -7  -1   1        1.38        1.82      0.80 o
  -6  -1   1        4.66        4.03      0.70 o
  -5  -1   1       22.23       22.64      0.73 o
  -4  -1   1       87.57       94.57      1.18 o
  -3  -1   1       52.67       51.09      0.74 o
  -2  -1   1     4059.56     3867.87     17.78 o
  -1  -1   1       51.29       47.38      0.38 o
   0  -1   1      659.46      653.55      3.94 o
   1  -1   1      389.80      363.01      2.70 o
   2  -1   1     3237.31     3187.57     38.83 o
   3  -1   1      665.03      664.46      5.91 o
   4  -1   1      104.70      104.23      2.62 o
   5  -1   1        1.46        0.75      0.28 o
   6  -1   1        2.06        0.37      1.31 o
   7  -1   1        5.96        3.94      0.94 o
   8  -1   1        2.90        2.40      1.51 o
  -8   0   1        2.65        0.22      1.40 o
  -7   0   1        5.16        5.33      0.88 o
  -6   0   1       84.70       86.46      1.83 o
  -5   0   1      115.83      110.19      1.62 o
  -4   0   1       36.50       29.71      1.05 o
  -3   0   1       51.96       56.32      0.92 o
  -2   0   1     8335.45     7974.81     32.49 o
  -1   0   1       38.41       32.58      0.38 o
   1   0   1       65.94       70.79      0.70 o
   2   0   1    15095.22    13764.68     61.17 o
   3   0   1      582.55      511.42      6.79 o
   4   0   1      447.69      398.65     15.88 o
   5   0   1       23.15       29.30      1.16 o
   6   0   1      101.61       89.07      1.75 o
   7   0   1        0.77        0.35      0.67 o
   8   0   1        1.85        0.06      1.31 o
  -8   1   1        5.63        6.42      1.48 o
  -7   1   1        0.82        0.53      0.89 o
  -6   1   1       22.79       20.41      1.34 o
  -5   1   1        6.43        4.70      1.16 o
  -4   1   1      145.06      135.41      3.54 o
  -3   1   1      154.60      161.99      1.82 o
  -2   1   1     1079.91     1036.81      5.85 o
  -1   1   1      513.26      534.41      7.26 o
   0   1   1     1723.43     1674.51     14.58 o
   1   1   1      312.69      307.80      1.34 o
   2   1   1    10213.10     9417.04     47.90 o
   3   1   1      213.86      193.35      1.89 o
   4   1   1      401.15      386.27      4.48 o
   5   1   1      178.89      177.28      1.85 o
   6   1   1       14.64       17.63      0.99 o
   7   1   1        4.51        4.66      0.60 o
   8   1   1        4.87        4.75      1.23 o
  -8   2   1       15.13       17.87      1.85 o
  -7   2   1      147.80      159.78      3.34 o
  -6   2   1        0.08        0.68      1.36 o
  -5   2   1      137.40      136.07      3.20 o
  -4   2   1      304.25      293.27      3.90 o
  -3   2   1      177.84      190.81      2.52 o
  -2   2   1     1140.21     1088.92      8.31 o
  -1   2   1      197.07      242.23      1.97 o
   0   2   1     9244.45     8573.92     68.49 o
   1   2   1      102.17      107.52      1.22 o
   2   2   1     7289.23     6891.83     51.13 o
   3   2   1        0.64        0.89      0.24 o
   4   2   1     2271.87     2134.15     33.39 o
   5   2   1      140.60      126.36      2.48 o
   6   2   1       65.89       57.40      2.71 o
   7   2   1        0.68        0.31      0.85 o
   8   2   1       11.08        8.76      1.94 o
  -8   3   1       53.74       61.63      3.41 o
  -7   3   1        0.00        1.02      1.56 o
  -6   3   1       39.06       36.38      1.09 o
  -5   3   1        8.94        7.76      0.69 o
  -4   3   1        9.42       10.04      0.68 o
  -3   3   1       28.83       29.99      1.02 o
  -2   3   1      613.16      646.43      5.08 o
  -1   3   1      316.87      339.41      3.37 o
   0   3   1     1848.01     1803.85      7.23 o
   1   3   1      633.13      642.59      2.63 o
   2   3   1     1092.99     1073.16      4.27 o
   3   3   1       64.52       70.33      0.72 o
   4   3   1     1834.56     1722.63      8.63 o
   5   3   1       12.31       10.03      0.54 o
   6   3   1        1.76        1.30      0.75 o
   7   3   1        6.75        5.73      0.92 o
   8   3   1        3.93        2.84      3.21 o
  -7   4   1      124.07      141.17      7.05 o
  -6   4   1        3.09        3.70      1.03 o
  -5   4   1      123.43      120.09      2.08 o
  -4   4   1      101.82       94.79      1.80 o
  -3   4   1      721.19      762.33      8.17 o
  -2   4   1      482.98      490.10      3.14 o
  -1   4   1       43.14       40.38      0.93 o
   0   4   1     2721.16     2614.20     17.04 o
   1   4   1       70.35       72.98      1.10 o
   2   4   1     1154.60     1142.24      6.83 o
   3   4   1      185.50      187.45      1.51 o
   4   4   1     2189.44     2087.89     18.21 o
   5   4   1       15.47       15.41      0.58 o
   6   4   1       50.41       37.79      1.66 o
   7   4   1        6.70        6.48      0.53 o
   8   4   1        6.42        4.55      1.95 o
  -7   5   1       17.72       21.45      5.13 o
  -6   5   1      229.72      239.30      6.23 o
  -5   5   1       33.83       36.82      2.25 o
  -4   5   1       22.25       18.58      1.33 o
  -3   5   1       52.54       51.71      1.34 o
  -2   5   1        1.51        3.87      0.67 o
  -1   5   1      154.62      179.81      1.95 o
   0   5   1      404.08      435.71      2.68 o
   1   5   1        7.89        6.17      0.60 o
   2   5   1       61.42       61.72      1.30 o
   3   5   1       62.71       68.73      1.02 o
   4   5   1      267.68      279.37      2.23 o
   5   5   1        6.57        4.47      0.40 o
   6   5   1       19.00       15.21      0.65 o
   7   5   1        0.20        0.15      1.69 o
   8   5   1        0.37       -0.09      1.78 o
  -7   6   1        2.00        3.00      2.12 o
  -6   6   1       25.65       28.97      1.94 o
  -5   6   1      155.37      148.93      2.69 o
  -4   6   1       26.24       28.84      1.73 o
  -3   6   1        0.01        0.10      0.82 o
  -2   6   1      566.07      517.00      3.74 o
  -1   6   1      215.44      217.39      2.31 o
   0   6   1      158.32      153.27      1.78 o
   1   6   1       79.15       81.78      2.14 o
   2   6   1      795.76      769.99      7.23 o
   3   6   1       14.68       17.08      0.51 o
   4   6   1       42.03       37.91      0.80 o
   5   6   1       46.90       48.91      1.10 o
   6   6   1      118.14      102.54      1.40 o
   7   6   1        7.72        7.29      0.83 o
   8   6   1        0.22        1.75      1.93 o
  -6   7   1       89.63      101.12      3.01 o
  -5   7   1       17.91       17.57      1.73 o
  -4   7   1      263.87      251.90      3.52 o
  -3   7   1      194.76      182.81      2.90 o
  -2   7   1      127.69      114.53      2.24 o
  -1   7   1        4.66        4.31      0.64 o
   0   7   1       90.68       79.35     11.55 o
   1   7   1      271.83      253.13     23.29 o
   2   7   1       73.03       71.39      1.44 o
   3   7   1      118.13      105.75      1.37 o
   4   7   1       21.74       16.57      0.69 o
   5   7   1        0.49        0.59      0.53 o
   6   7   1        3.71        3.60      0.89 o
   7   7   1       11.45        9.92      1.25 o
   8   7   1        6.73       12.88      2.38 o
  -6   8   1        4.09        3.30      2.12 o
  -5   8   1        1.32        0.90      1.41 o
  -4   8   1       60.57       64.92      2.51 o
  -3   8   1       12.29        9.97      1.42 o
  -2   8   1      363.47      366.92      5.30 o
  -1   8   1       17.29       22.61      1.46 o
   0   8   1      353.45      339.32      3.67 o
   1   8   1       19.53       15.22      0.61 o
   2   8   1        4.68        2.31      0.61 o
   3   8   1        0.03        0.50      0.56 o
   4   8   1       56.32       55.52      1.28 o
   5   8   1        9.06        8.18      0.77 o
   6   8   1        5.01        4.90      1.39 o
   7   8   1        7.99        9.75      1.50 o
   8   8   1        0.78       -0.11      2.14 o
  -5   9   1        7.65        4.60      1.53 o
  -4   9   1      197.63      198.62      5.00 o
  -3   9   1      357.18      347.82      5.09 o
  -2   9   1      184.00      171.96      3.43 o
  -1   9   1      133.94      121.22      2.72 o
   0   9   1      364.31      348.94      3.93 o
   1   9   1      217.51      204.25      2.19 o
   2   9   1      137.09      133.32      2.40 o
   3   9   1        5.96        3.58      0.75 o
   4   9   1       48.72       51.69      1.31 o
   5   9   1       13.12       11.21      0.95 o
   6   9   1       14.97       15.53      1.37 o
   7   9   1        1.21        1.84      1.36 o
  -4  10   1        5.54        3.58      1.40 o
  -3  10   1        7.96        8.64      1.60 o
  -2  10   1       92.33       95.17      3.81 o
  -1  10   1        4.70        5.74      1.11 o
   0  10   1      574.52      581.50      5.31 o
   1  10   1       15.07       14.82      0.90 o
   2  10   1       30.57       32.20      1.57 o
   3  10   1       18.58       19.23      1.24 o
   4  10   1        0.26        0.00      0.83 o
   5  10   1        2.15        2.66      0.94 o
   6  10   1        0.13        0.59      1.41 o
   7  10   1        1.43        1.38      1.51 o
  -4  11   1        1.73        0.85      1.61 o
  -3  11   1        1.43        1.06      1.33 o
  -2  11   1       95.81       95.50      3.98 o
  -1  11   1      429.17      419.50      7.53 o
   0  11   1      164.43      164.66      3.05 o
   1  11   1        4.43        2.79      1.70 o
   2  11   1       63.60       66.51      2.58 o
   3  11   1      150.42      158.51      2.71 o
   4  11   1       37.47       36.70      1.51 o
   5  11   1        5.04        4.68      1.07 o
   6  11   1       29.93       37.75      2.31 o
  -3  12   1        4.45        4.25      1.56 o
  -2  12   1        0.07        0.60      1.44 o
  -1  12   1       15.63       14.00      2.38 o
   0  12   1       26.24       25.82      2.74 o
   1  12   1        0.65       -0.10      1.90 o
   2  12   1      163.47      171.54      4.05 o
   3  12   1       24.68       24.88      1.75 o
   4  12   1        0.82        1.17      1.17 o
   5  12   1        0.89        1.71      1.61 o
   6  12   1        0.10        0.91      1.65 o
  -1  13   1        2.38        3.11      2.18 o
   0  13   1       18.97       15.55      2.42 o
   1  13   1       94.21       82.18      5.01 o
   2  13   1       58.58       63.84      2.88 o
   3  13   1        1.90        3.95      1.46 o
   4  13   1        0.26        1.37      1.30 o
   5  13   1       20.57       18.05      2.18 o
   1  14   1        0.75       -0.11      2.20 o
   2  14   1        3.30        1.56      2.11 o
   3  14   1        4.84        3.63      1.47 o
  -4 -13   2       13.15       14.36      2.05 o
  -3 -13   2       12.15       12.31      2.12 o
  -2 -13   2       20.06       16.36      2.30 o
  -1 -13   2       70.76       70.36      3.66 o
   0 -13   2       33.11       29.25      2.80 o
   1 -13   2       26.74       33.46      3.52 o
  -5 -12   2        2.18        0.49      1.54 o
  -4 -12   2       23.67       25.18      1.58 o
  -3 -12   2       11.44       12.89      1.42 o
  -2 -12   2       23.35       26.11      2.40 o
  -1 -12   2        0.36        0.54      2.64 o
   0 -12   2      115.15      112.37      4.23 o
   1 -12   2       14.79       12.99      2.15 o
   2 -12   2       17.47       23.97      2.78 o
  -6 -11   2        3.41        4.68      1.61 o
  -5 -11   2        3.57        3.43      1.52 o
  -4 -11   2       17.22       16.20      1.30 o
  -3 -11   2        1.48        1.72      0.84 o
  -2 -11   2       97.39      100.65      3.58 o
  -1 -11   2       18.41       16.18      3.48 o
   0 -11   2       57.94       53.58      1.75 o
   1 -11   2      116.34      117.86      2.71 o
   2 -11   2       55.99       62.75      3.54 o
   3 -11   2       14.15       19.81      1.64 o
  -7 -10   2        0.77       -0.10      1.92 o
  -6 -10   2        0.00       -0.07      1.41 o
  -5 -10   2        0.41        0.22      1.11 o
  -4 -10   2       15.01       15.55      1.02 o
  -3 -10   2        4.39        4.25      0.79 o
  -2 -10   2       16.68       17.35      1.56 o
  -1 -10   2       15.97       16.27      1.94 o
   0 -10   2       21.59       19.42      1.19 o
   1 -10   2        0.03        0.42      0.65 o
   2 -10   2      249.57      230.77      2.99 o
   3 -10   2        5.77        3.97      1.04 o
   4 -10   2        5.62        2.91      1.20 o
  -7  -9   2        2.42        0.34      2.03 o
  -6  -9   2        5.32        3.05      1.26 o
  -5  -9   2        1.29        0.74      1.02 o
  -4  -9   2        1.44        1.52      0.69 o
  -3  -9   2       11.46       14.69      0.90 o
  -2  -9   2       49.40       49.56      2.32 o
  -1  -9   2       47.90       48.01      2.43 o
   0  -9   2      279.68      251.27      3.42 o
   1  -9   2       27.77       20.30      1.79 o
   2  -9   2      121.06      122.69      2.09 o
   3  -9   2       22.74       24.73      1.47 o
   4  -9   2        3.73        4.04      1.16 o
   5  -9   2        4.49        6.07      1.29 o
  -7  -8   2        0.30        0.35      1.16 o
  -6  -8   2        7.99        7.12      0.80 o
  -5  -8   2        9.60        6.18      0.66 o
  -4  -8   2       15.52       13.14      0.65 o
  -3  -8   2        2.93        3.71      0.54 o
  -2  -8   2      137.03      152.24      2.05 o
  -1  -8   2      365.68      383.27      3.93 o
   0  -8   2        7.00        6.86      0.69 o
   1  -8   2        8.15        7.00      0.72 o
   2  -8   2        6.34        5.45      0.79 o
   3  -8   2       11.39       15.14      1.20 o
   4  -8   2      269.69      256.30      4.65 o
   5  -8   2        0.01       -0.06      1.17 o
   6  -8   2       33.97       29.22      2.13 o
  -8  -7   2       15.86       17.53      2.44 o
  -7  -7   2        5.71        6.24      1.07 o
  -6  -7   2       20.64       19.00      0.94 o
  -5  -7   2       16.04       15.82      0.79 o
  -4  -7   2       37.51       34.51      0.66 o
  -3  -7   2        0.26        0.14      0.22 o
  -2  -7   2       69.18       62.33      1.10 o
  -1  -7   2       28.53       37.26      0.88 o
   0  -7   2        8.47        8.48      1.91 o
   1  -7   2      259.16      283.26      2.08 o
   2  -7   2      308.81      306.49      2.54 o
   3  -7   2       16.74       13.18      0.89 o
   4  -7   2      110.80      105.21      2.43 o
   5  -7   2        9.01        6.48      1.22 o
   6  -7   2       10.45        8.00      1.34 o
  -8  -6   2       12.25       12.01      2.05 o
  -7  -6   2        2.99        3.57      0.65 o
  -6  -6   2       13.16       11.62      0.74 o
  -5  -6   2       16.16       18.02      0.68 o
  -4  -6   2      173.64      172.37      1.54 o
  -3  -6   2       68.44       64.12      1.02 o
  -2  -6   2      565.40      586.07      3.21 o
  -1  -6   2      439.46      471.16      6.10 o
   0  -6   2     1075.26     1170.43      7.70 o
   1  -6   2      690.37      727.09      3.68 o
   2  -6   2        1.07        1.84      0.53 o
   3  -6   2       86.50       83.43      1.64 o
   4  -6   2       44.06       41.65      1.42 o
   5  -6   2       18.26       16.40      1.14 o
   6  -6   2      168.83      180.03      3.94 o
  -8  -5   2       14.88       10.78      2.01 o
  -7  -5   2        3.36        1.71      1.08 o
  -6  -5   2       20.30       19.19      0.91 o
  -5  -5   2        3.41        2.84      0.46 o
  -4  -5   2      212.22      222.49      1.60 o
  -3  -5   2      120.13      104.41      0.93 o
  -2  -5   2      540.65      544.06      3.47 o
  -1  -5   2      154.29      155.65      1.50 o
   0  -5   2      328.88      313.19      2.37 o
   1  -5   2      332.35      352.08      2.24 o
   2  -5   2        3.55        2.89      0.69 o
   3  -5   2      113.00      122.21      1.74 o
   4  -5   2      159.70      172.54      2.38 o
   5  -5   2        0.10       -0.01      0.81 o
   6  -5   2       25.27       25.17      1.53 o
   7  -5   2       17.05       16.63      2.45 o
  -8  -4   2        2.60        1.91      1.69 o
  -7  -4   2        4.12        4.84      1.14 o
  -6  -4   2       21.65       21.43      1.25 o
  -5  -4   2       70.28       64.59      0.93 o
  -4  -4   2       36.16       30.82      0.67 o
  -3  -4   2       66.54       66.46      0.82 o
  -2  -4   2      262.43      262.14      1.53 o
  -1  -4   2      198.12      208.64      1.54 o
   0  -4   2     2191.54     2260.14     23.09 o
   1  -4   2     2464.49     2606.27      9.37 o
   2  -4   2     2264.58     2453.49      7.50 o
   3  -4   2        2.41        3.31      0.58 o
   4  -4   2       49.85       50.17      1.47 o
   5  -4   2       40.46       42.21      1.33 o
   6  -4   2       32.08       33.40      1.69 o
   7  -4   2        2.20        2.38      1.85 o
  -8  -3   2        0.06       -0.09      1.71 o
  -7  -3   2        9.31        8.56      1.22 o
  -6  -3   2       30.81       28.95      1.30 o
  -5  -3   2       17.59       15.03      0.48 o
  -4  -3   2        0.03        0.23      0.37 o
  -3  -3   2       38.66       35.60      0.61 o
  -2  -3   2      291.79      292.34      1.61 o
  -1  -3   2      743.84      661.68      3.31 o
   0  -3   2     1469.92     1390.84      6.82 o
   1  -3   2      948.13      936.98      6.62 o
   2  -3   2      688.93      700.91      3.37 o
   3  -3   2       70.90       73.71      1.24 o
   4  -3   2        9.26        8.10      0.56 o
   5  -3   2       25.93       27.65      1.03 o
   6  -3   2       42.35       44.35      1.32 o
   7  -3   2        7.87        7.74      1.88 o
  -8  -2   2       11.26       11.00      2.45 o
  -7  -2   2        7.36        6.89      0.73 o
  -6  -2   2       27.77       27.28      0.95 o
  -5  -2   2       20.46       19.99      0.65 o
  -4  -2   2        0.00       -0.01      0.25 o
  -3  -2   2      420.54      380.26      3.40 o
  -2  -2   2       33.31       31.44      0.42 o
  -1  -2   2       55.25       50.41      0.71 o
   0  -2   2      372.90      329.97      6.24 o
   1  -2   2      191.78      211.18      2.10 o
   2  -2   2      701.51      744.91      5.56 o
   3  -2   2      634.73      658.85      4.91 o
   4  -2   2     1039.86     1055.74      4.56 o
   5  -2   2      195.83      194.96      3.03 o
   6  -2   2       77.74       80.18      1.42 o
   7  -2   2        6.93        9.06      1.83 o
   8  -2   2        8.48        7.76      1.98 o
  -8  -1   2        0.82        0.31      1.23 o
  -7  -1   2        7.31        6.62      0.91 o
  -6  -1   2        6.01        6.34      0.85 o
  -5  -1   2        0.63        0.95      0.49 o
  -4  -1   2       45.24       51.65      0.79 o
  -3  -1   2      251.75      251.09      1.13 o
  -2  -1   2      332.93      333.50      1.44 o
  -1  -1   2      378.26      345.06      1.17 o
   0  -1   2      696.68      713.80      8.27 o
   1  -1   2      547.80      482.30      6.09 o
   2  -1   2       20.23       22.73      0.57 o
   3  -1   2       75.21       62.70      1.05 o
   4  -1   2      378.52      389.28      4.00 o
   5  -1   2        2.05        3.06      0.48 o
   6  -1   2        1.03        1.24      0.50 o
   7  -1   2       10.84       11.80      1.06 o
   8  -1   2        6.84        8.05      1.59 o
  -8   0   2        3.33        1.50      1.28 o
  -7   0   2        5.48        4.80      0.89 o
  -6   0   2      177.87      186.49      2.66 o
  -5   0   2       67.65       68.01      1.36 o
  -4   0   2      387.70      370.35      7.03 o
  -3   0   2       87.34       88.26      0.82 o
  -2   0   2       56.58       55.51      0.65 o
  -1   0   2      723.53      688.13      3.42 o
   0   0   2      967.60      910.53      4.89 o
   1   0   2        0.76        1.11      0.23 o
   2   0   2       69.25       68.17      0.75 o
   3   0   2      159.17      168.01      1.64 o
   4   0   2       12.35       11.20      0.71 o
   5   0   2       45.63       49.70      1.10 o
   6   0   2      171.60      165.26      3.67 o
   7   0   2       65.13       59.36      3.01 o
   8   0   2       23.49       26.88      1.89 o
  -8   1   2        0.03        0.64      1.09 o
  -7   1   2        0.30        0.61      0.93 o
  -6   1   2        7.86        7.87      1.15 o
  -5   1   2        8.17        7.82      0.68 o
  -4   1   2       57.88       55.28      0.96 o
  -3   1   2       22.56       27.11      0.66 o
  -2   1   2        0.53        1.47      0.37 o
  -1   1   2     1065.67      966.64      3.29 o
   0   1   2      298.05      301.01      2.64 o
   1   1   2       30.23       28.79      0.93 o
   2   1   2      408.91      420.81      3.12 o
   3   1   2      214.06      197.91      1.43 o
   4   1   2     1112.27     1067.19      3.35 o
   5   1   2       83.73       77.85      1.28 o
   6   1   2       66.67       71.76      2.49 o
   7   1   2        0.12       -0.05      1.07 o
   8   1   2        0.39        0.36      1.31 o
  -8   2   2       17.26       17.38      1.79 o
  -7   2   2       45.86       48.33      2.07 o
  -6   2   2       23.24       26.02      3.72 o
  -5   2   2       21.70       20.87      0.78 o
  -4   2   2     1027.36     1039.46      4.53 o
  -3   2   2      981.12      982.21      7.48 o
  -2   2   2     1988.61     2034.42     19.79 o
  -1   2   2      691.68      688.49      6.13 o
   0   2   2       79.55       74.01      1.02 o
   1   2   2      182.61      166.57      1.32 o
   2   2   2     1188.28     1137.63      3.22 o
   3   2   2       16.16       16.35      0.58 o
   4   2   2     1495.43     1385.32      6.87 o
   5   2   2      102.17       94.71      2.00 o
   6   2   2        0.34       -0.01      0.94 o
   7   2   2       75.34       78.25      2.16 o
   8   2   2       15.81       18.74      1.52 o
  -7   3   2       13.01       12.72      2.10 o
  -6   3   2        1.50        0.51      0.54 o
  -5   3   2       52.28       53.17      1.47 o
  -4   3   2        5.00        4.87      0.57 o
  -3   3   2       97.74      100.86      1.50 o
  -2   3   2      314.29      357.85      3.87 o
  -1   3   2       81.06       98.04      1.40 o
   0   3   2      489.13      446.17      5.00 o
   1   3   2      427.40      350.07      2.12 o
   2   3   2        5.70        6.14      0.42 o
   3   3   2        3.11        2.33      0.28 o
   4   3   2      159.55      140.12      1.96 o
   5   3   2       52.56       47.23      0.88 o
   6   3   2      368.68      341.72      4.67 o
   7   3   2       41.13       41.41      1.64 o
   8   3   2        7.60        7.22      1.68 o
  -7   4   2        2.95        2.03      2.10 o
  -6   4   2       12.00        8.71      1.20 o
  -5   4   2      353.82      375.05      5.63 o
  -4   4   2      136.47      147.93      2.03 o
  -3   4   2        4.46        4.82      0.61 o
  -2   4   2     1880.18     1992.46     13.07 o
  -1   4   2     2265.32     2361.71     13.55 o
   0   4   2     2303.78     2374.50     10.91 o
   1   4   2     1453.41     1420.34      6.45 o
   2   4   2      498.37      442.95      3.10 o
   3   4   2        1.39        2.81      0.36 o
   4   4   2       21.20       19.05      0.59 o
   5   4   2        3.75        2.93      0.44 o
   6   4   2      550.30      476.91      8.58 o
   7   4   2       15.32       12.81      0.87 o
   8   4   2        3.80        3.07      1.62 o
  -7   5   2       24.62       26.13      3.07 o
  -6   5   2        1.72        0.45      1.22 o
  -5   5   2       55.72       60.30      2.21 o
  -4   5   2       14.72       13.70      1.23 o
  -3   5   2      102.43      102.74      1.63 o
  -2   5   2      133.03      122.55      1.78 o
  -1   5   2      405.69      446.59      3.08 o
   0   5   2      385.74      421.26      2.98 o
   1   5   2        1.86        4.18      0.54 o
   2   5   2      450.83      431.00      2.22 o
   3   5   2       18.53       17.39      0.55 o
   4   5   2        1.37        2.90      0.45 o
   5   5   2        0.55        0.83      0.33 o
   6   5   2      155.10      139.33      1.73 o
   7   5   2        1.49        0.89      0.44 o
   8   5   2       31.83       27.88      2.26 o
  -6   6   2        0.13        0.50      1.30 o
  -5   6   2       45.63       49.15      2.87 o
  -4   6   2       12.49        8.25      1.35 o
  -3   6   2      547.37      543.80      3.90 o
  -2   6   2      185.87      210.11      2.27 o
  -1   6   2      410.26      455.87      3.35 o
   0   6   2      876.13      961.28      5.14 o
   1   6   2      217.21      219.83      2.57 o
   2   6   2      420.32      429.17      4.80 o
   3   6   2      320.35      311.96      1.93 o
   4   6   2       78.54       67.07      1.05 o
   5   6   2       10.57       10.72      0.59 o
   6   6   2       15.28       13.39      0.67 o
   7   6   2        1.41        2.09      0.80 o
   8   6   2       53.78       47.93      3.44 o
  -6   7   2       15.29       13.15      2.34 o
  -5   7   2       96.37       92.06      2.85 o
  -4   7   2       28.12       32.27      1.92 o
  -3   7   2        6.68        6.75      1.08 o
  -2   7   2       42.64       45.78      1.37 o
  -1   7   2        0.02       -0.03      0.57 o
   0   7   2      734.31      711.27      4.08 o
   1   7   2        0.51        1.06      0.42 o
   2   7   2      119.22      125.81      1.89 o
   3   7   2        3.62        5.18      0.41 o
   4   7   2       61.89       63.99      1.13 o
   5   7   2        6.17        5.64      0.56 o
   6   7   2        1.67        1.03      0.48 o
   7   7   2        1.27        0.96      0.90 o
   8   7   2       13.93        9.21      2.30 o
  -5   8   2       13.13       14.48      1.68 o
  -4   8   2       63.73       61.48      2.69 o
  -3   8   2       80.80       73.50      2.48 o
  -2   8   2       25.66       19.47      1.50 o
  -1   8   2      116.54      115.53      2.55 o
   0   8   2        1.64        0.54      0.56 o
   1   8   2      228.10      233.44      2.09 o
   2   8   2      298.75      299.27      8.33 o
   3   8   2       48.91       46.47      1.15 o
   4   8   2       12.70       13.57      0.66 o
   5   8   2        4.57        3.98      0.56 o
   6   8   2        3.20        2.41      0.76 o
   7   8   2        4.47        2.79      1.46 o
   8   8   2        4.09        2.98      2.15 o
  -5   9   2        0.02       -0.07      1.46 o
  -4   9   2        0.24        0.38      1.39 o
  -3   9   2       78.62       69.96      2.63 o
  -2   9   2       38.83       37.74      1.88 o
  -1   9   2      124.96      102.43      3.08 o
   0   9   2      212.64      215.47      3.70 o
   1   9   2        7.68        6.45      0.67 o
   2   9   2      384.16      403.11      5.08 o
   3   9   2      122.22      123.37      1.97 o
   4   9   2       16.97       17.45      0.95 o
   5   9   2       23.98       25.71      1.18 o
   6   9   2        0.60        1.56      1.31 o
   7   9   2        1.51        0.58      1.35 o
  -4  10   2        0.02       -0.05      1.36 o
  -3  10   2       44.15       43.68      2.29 o
  -2  10   2      237.00      223.43      5.52 o
  -1  10   2        0.33       -0.03      1.09 o
   0  10   2        8.03        7.70      1.05 o
   1  10   2        0.45        1.02      0.62 o
   2  10   2      103.97      107.03      2.91 o
   3  10   2        0.32        0.65      0.89 o
   4  10   2       82.37       83.79      1.76 o
   5  10   2       22.50       23.11      1.23 o
   6  10   2        0.50        2.15      1.39 o
   7  10   2        0.73        0.80      1.46 o
  -3  11   2       10.46       14.48      1.77 o
  -2  11   2       24.87       28.98      2.51 o
  -1  11   2        0.78        0.68      2.14 o
   0  11   2        1.47        0.57      1.56 o
   1  11   2      247.67      240.21      5.23 o
   2  11   2      258.91      262.96      4.64 o
   3  11   2       14.71       15.39      1.47 o
   4  11   2       46.69       48.59      1.72 o
   5  11   2       43.97       47.78      1.86 o
   6  11   2        0.38       -0.08      1.56 o
  -2  12   2        0.72       -0.11      2.10 o
  -1  12   2       19.63       20.09      2.52 o
   0  12   2      116.87      114.53      6.47 o
   1  12   2       30.62       31.15      4.32 o
   2  12   2       12.12       11.48      1.78 o
   3  12   2        0.80        1.39      1.27 o
   4  12   2       28.65       29.85      1.79 o
   5  12   2        8.04       12.48      1.97 o
  -1  13   2       29.01       34.45      3.09 o
   0  13   2        8.24        8.21      2.27 o
   1  13   2        9.49        6.59      2.11 o
   2  13   2        0.10       -0.08      1.56 o
   3  13   2       82.66       80.23      2.68 o
   4  13   2       62.18       62.21      2.48 o
   1  14   2        1.49        1.40      2.16 o
   2  14   2       13.48       10.67      2.28 o
  -4 -13   3       13.71       15.22      2.06 o
  -3 -13   3        7.32        7.60      1.62 o
  -2 -13   3        4.50        4.93      1.88 o
  -1 -13   3        5.16        6.08      2.27 o
   0 -13   3        0.88        2.08      1.89 o
   1 -13   3        3.15        3.15      1.95 o
  -5 -12   3        8.20        8.54      1.76 o
  -4 -12   3       47.65       52.17      2.65 o
  -3 -12   3        0.10       -0.06      1.24 o
  -2 -12   3       48.86       50.98      2.95 o
  -1 -12   3        1.55        2.10      1.74 o
   0 -12   3      144.61      136.71      4.64 o
   1 -12   3        7.19        8.70      1.98 o
   2 -12   3       12.25       15.28      2.44 o
  -6 -11   3        5.13        4.92      1.54 o
  -5 -11   3        0.08       -0.08      1.51 o
  -4 -11   3        9.08       11.45      1.22 o
  -3 -11   3       46.37       46.62      1.93 o
  -2 -11   3      136.39      128.29      6.52 o
  -1 -11   3       11.70       10.79      1.96 o
   0 -11   3        5.92        4.92      0.69 o
   1 -11   3       84.83       80.38      1.74 o
   2 -11   3        6.25        8.75      1.08 o
   3 -11   3       27.37       27.59      2.08 o
  -7 -10   3        0.68        0.13      1.97 o
  -6 -10   3       11.99       11.63      1.63 o
  -5 -10   3        5.09        3.33      1.43 o
  -4 -10   3        5.13        6.90      0.82 o
  -3 -10   3       20.04       20.38      1.02 o
  -2 -10   3       37.06       40.41      1.83 o
  -1 -10   3        2.43        2.56      0.70 o
   0 -10   3      242.37      226.05      2.41 o
   1 -10   3        8.13        6.70      0.77 o
   2 -10   3      117.36      109.78      2.29 o
   3 -10   3        4.57        5.47      1.12 o
   4 -10   3        4.68        4.42      1.17 o
  -7  -9   3        0.27       -0.09      1.79 o
  -6  -9   3        1.41        1.42      1.24 o
  -5  -9   3        0.65        0.25      0.51 o
  -4  -9   3       57.72       56.19      1.38 o
  -3  -9   3       11.14        8.48      0.81 o
  -2  -9   3        6.69        5.53      0.63 o
  -1  -9   3      175.70      180.53      2.59 o
   0  -9   3      230.85      223.06      8.06 o
   1  -9   3       19.88       19.74      0.97 o
   2  -9   3       12.25       11.25      0.87 o
   3  -9   3      145.00      135.69      2.68 o
   4  -9   3        4.02        3.40      1.08 o
   5  -9   3       33.12       35.46      2.29 o
  -7  -8   3        0.86        1.85      2.78 o
  -6  -8   3       11.53       10.95      1.03 o
  -5  -8   3        0.09       -0.03      0.59 o
  -4  -8   3      134.63      135.65      2.14 o
  -3  -8   3       20.84       21.74      0.64 o
  -2  -8   3       20.34       23.47      0.59 o
  -1  -8   3       60.11       67.23      1.49 o
   0  -8   3       57.70       60.33      2.28 o
   1  -8   3       14.76       16.05      0.84 o
   2  -8   3      355.25      317.20      3.07 o
   3  -8   3       20.50       21.40      1.29 o
   4  -8   3       23.30       22.22      1.51 o
   5  -8   3        0.35       -0.07      1.38 o
  -8  -7   3        2.35        0.47      1.96 o
  -7  -7   3        5.86        6.03      1.34 o
  -6  -7   3        5.60        4.06      0.69 o
  -5  -7   3       14.65       13.39      0.68 o
  -4  -7   3        7.76        8.03      0.44 o
  -3  -7   3       17.38       18.27      0.56 o
  -2  -7   3      294.69      298.69      3.19 o
  -1  -7   3      168.47      175.22      1.86 o
   0  -7   3      191.32      184.30      4.05 o
   1  -7   3        0.16        1.41      0.47 o
   2  -7   3       47.89       47.89      1.11 o
   3  -7   3        0.98        0.84      0.89 o
   4  -7   3        0.01        0.10      0.99 o
   5  -7   3       51.92       48.83      3.24 o
   6  -7   3        2.41        2.60      1.50 o
  -8  -6   3        1.43        1.65      1.79 o
  -7  -6   3        9.77        8.56      1.42 o
  -6  -6   3        3.95        2.53      0.61 o
  -5  -6   3        8.77        8.58      0.58 o
  -4  -6   3       38.91       36.45      0.83 o
  -3  -6   3        7.49        7.72      0.49 o
  -2  -6   3      966.96      979.05      5.02 o
  -1  -6   3       80.33       84.68      1.73 o
   0  -6   3      142.07      160.79      4.24 o
   1  -6   3      536.40      632.97      6.64 o
   2  -6   3      156.75      163.87      1.90 o
   3  -6   3       88.98       93.56      1.53 o
   4  -6   3      114.12      108.63      1.89 o
   5  -6   3       17.52       16.01      1.31 o
   6  -6   3        0.01        0.73      1.27 o
  -8  -5   3        4.78        5.67      1.79 o
  -7  -5   3        0.07       -0.05      1.09 o
  -6  -5   3        4.80        2.68      0.59 o
  -5  -5   3        3.41        3.46      0.48 o
  -4  -5   3       79.24       73.69      1.00 o
  -3  -5   3      244.01      258.08      1.71 o
  -2  -5   3       33.75       32.62      0.70 o
  -1  -5   3      195.67      206.65      2.35 o
   0  -5   3     1418.69     1479.26     10.61 o
   1  -5   3      159.15      173.79      2.28 o
   2  -5   3      284.67      294.31      2.39 o
   3  -5   3      215.26      235.86      4.04 o
   4  -5   3        0.59        1.05      0.67 o
   5  -5   3       42.58       41.09      1.40 o
   6  -5   3        1.22        2.28      1.26 o
   7  -5   3        2.41        1.18      2.00 o
  -8  -4   3        0.00       -0.06      1.20 o
  -7  -4   3       45.94       46.02      2.01 o
  -6  -4   3        5.15        4.71      0.46 o
  -5  -4   3        1.41        1.63      0.43 o
  -4  -4   3       93.02       89.66      1.06 o
  -3  -4   3       76.64       77.39      1.11 o
  -2  -4   3       66.80       68.37      1.06 o
  -1  -4   3       36.88       36.91      1.05 o
   0  -4   3     1340.12     1385.06      9.26 o
   1  -4   3      563.57      636.42      8.95 o
   2  -4   3      398.42      459.17      2.78 o
   3  -4   3      985.90     1055.78      8.32 o
   4  -4   3      125.94      131.87      2.04 o
   5  -4   3       37.69       38.00      1.37 o
   6  -4   3        4.83        4.82      0.99 o
   7  -4   3        5.86        6.22      2.01 o
  -8  -3   3        3.55        2.72      1.75 o
  -7  -3   3       11.68       12.11      1.61 o
  -6  -3   3       25.19       23.58      1.30 o
  -5  -3   3        9.84       11.67      0.51 o
  -4  -3   3        1.87        1.73      0.41 o
  -3  -3   3        0.54        0.61      0.24 o
  -2  -3   3       42.91       39.96      0.66 o
  -1  -3   3      983.36     1016.85      3.29 o
   0  -3   3       51.73       54.39      1.69 o
   1  -3   3      662.73      658.19      5.13 o
   2  -3   3     1658.61     1731.43      7.75 o
   3  -3   3       47.61       41.07      0.96 o
   4  -3   3       51.14       50.33      1.09 o
   5  -3   3       27.53       27.52      1.31 o
   6  -3   3        3.99        3.40      0.71 o
   7  -3   3       25.90       25.27      2.47 o
  -8  -2   3       26.52       27.80      1.78 o
  -7  -2   3        9.14        9.49      0.80 o
  -6  -2   3        0.32        1.19      0.56 o
  -5  -2   3      153.24      153.87      2.42 o
  -4  -2   3       53.89       49.85      0.64 o
  -3  -2   3      267.08      259.81      2.07 o
  -2  -2   3      354.35      355.05      2.49 o
  -1  -2   3        2.99        3.86      0.38 o
   0  -2   3      754.54      799.79     10.11 o
   1  -2   3       57.39       59.01      1.35 o
   2  -2   3      181.71      205.20      1.68 o
   3  -2   3      985.63     1051.56      8.58 o
   4  -2   3      161.44      180.01      2.95 o
   5  -2   3      217.82      228.65      3.72 o
   6  -2   3       37.44       36.12      1.05 o
   7  -2   3        6.52        6.48      1.66 o
   8  -2   3        1.10        2.72      1.89 o
  -8  -1   3        6.99        6.39      1.35 o
  -7  -1   3        0.34       -0.04      0.79 o
  -6  -1   3       39.22       44.70      1.39 o
  -5  -1   3       10.73        9.16      0.38 o
  -4  -1   3       12.34       13.87      0.43 o
  -3  -1   3       16.48       13.87      0.41 o
  -2  -1   3       18.81       17.00      0.39 o
  -1  -1   3        3.09        3.64      0.35 o
   0  -1   3      609.09      613.63      4.26 o
   1  -1   3      510.14      510.77      6.53 o
   2  -1   3      588.36      580.91      4.45 o
   3  -1   3      483.06      490.83      2.82 o
   4  -1   3      254.74      278.06      2.22 o
   5  -1   3       26.63       22.27      0.89 o
   6  -1   3        0.32        0.26      0.43 o
   7  -1   3        7.87        7.53      0.86 o
   8  -1   3        0.68       -0.08      1.52 o
  -8   0   3        7.59        4.91      1.28 o
  -7   0   3        0.32        0.14      0.88 o
  -6   0   3      117.08      119.39      2.22 o
  -5   0   3      185.85      184.99      4.41 o
  -4   0   3       16.69       18.26      0.67 o
  -3   0   3      138.42      146.19      1.24 o
  -2   0   3      694.56      672.77      4.23 o
  -1   0   3     1228.53     1179.25     10.12 o
   0   0   3        3.91        4.42      0.40 o
   1   0   3      522.75      519.13      2.12 o
   2   0   3        0.40        0.14      0.28 o
   3   0   3        3.16        5.06      0.40 o
   4   0   3       32.42       33.45      0.72 o
   5   0   3      197.18      181.46      3.65 o
   6   0   3       25.79       26.48      1.03 o
   7   0   3        1.93        0.99      1.23 o
   8   0   3        3.99        3.57      1.40 o
  -8   1   3        6.59        7.81      1.44 o
  -7   1   3        6.70        7.10      1.15 o
  -6   1   3       34.48       34.39      1.69 o
  -5   1   3       18.46       16.20      0.59 o
  -4   1   3      415.85      451.69      2.68 o
  -3   1   3       19.77       18.03      0.65 o
  -2   1   3        9.21        7.27      0.49 o
  -1   1   3       70.32       88.34      1.09 o
   0   1   3        5.10        7.36      0.47 o
   1   1   3       26.66       30.66      0.54 o
   2   1   3      331.50      312.53      2.33 o
   3   1   3       24.94       26.14      0.71 o
   4   1   3      324.92      333.66      2.40 o
   5   1   3      167.94      168.89      1.70 o
   6   1   3        0.30        0.50      0.43 o
   7   1   3       10.12       11.25      1.47 o
   8   1   3        2.95        2.35      1.34 o
  -8   2   3        5.09        2.71      1.26 o
  -7   2   3       25.45       26.75      1.72 o
  -6   2   3       20.30       16.76      1.11 o
  -5   2   3       20.25       21.73      0.81 o
  -4   2   3      155.82      162.36      1.89 o
  -3   2   3      599.99      631.31      3.34 o
  -2   2   3      457.86      475.99      4.51 o
  -1   2   3      101.79       91.10      1.30 o
   0   2   3     1453.96     1505.38      9.24 o
   1   2   3      385.34      392.79      2.39 o
   2   2   3       14.09       14.40      0.49 o
   3   2   3      194.29      181.65      2.84 o
   4   2   3      110.12      104.75      1.58 o
   5   2   3        1.02        0.77      0.49 o
   6   2   3       99.34       93.90      2.82 o
   7   2   3        0.07        0.97      1.04 o
   8   2   3        3.54        3.29      1.29 o
  -7   3   3        0.52        1.79      1.29 o
  -6   3   3      105.14      111.94      2.32 o
  -5   3   3        1.13        1.16      0.58 o
  -4   3   3      117.40      133.61      1.62 o
  -3   3   3       31.59       37.28      1.13 o
  -2   3   3     1766.13     1935.50      5.87 o
  -1   3   3      209.18      234.50      2.18 o
   0   3   3      113.55      121.17      1.54 o
   1   3   3      279.05      274.80      1.89 o
   2   3   3      235.66      226.13      2.01 o
   3   3   3       28.80       31.03      0.74 o
   4   3   3        4.14        3.40      0.53 o
   5   3   3       12.72       14.88      0.70 o
   6   3   3        0.04        0.67      0.60 o
   7   3   3       73.59       67.16      2.50 o
   8   3   3        3.59        3.51      1.63 o
  -7   4   3       23.71       23.78      2.44 o
  -6   4   3        0.13        0.64      0.96 o
  -5   4   3       13.03       14.55      1.34 o
  -4   4   3       81.19       82.75      1.62 o
  -3   4   3      333.33      357.45      4.26 o
  -2   4   3        0.90        1.06      0.50 o
  -1   4   3     1406.19     1464.58     10.04 o
   0   4   3      843.83      853.62      4.37 o
   1   4   3        2.36        2.27      0.51 o
   2   4   3      165.60      168.19      2.57 o
   3   4   3       18.04       26.08      0.76 o
   4   4   3        6.97        6.15      0.40 o
   5   4   3        9.81        8.20      0.64 o
   6   4   3        0.05        0.13      0.54 o
   7   4   3        0.63        0.68      0.48 o
   8   4   3       49.68       48.26      2.55 o
  -7   5   3        0.31       -0.10      1.91 o
  -6   5   3        1.16        0.58      1.19 o
  -5   5   3        9.81        8.72      1.27 o
  -4   5   3      210.52      209.48      2.93 o
  -3   5   3       49.39       50.22      1.34 o
  -2   5   3      322.48      392.52      2.90 o
  -1   5   3      295.01      331.08      4.60 o
   0   5   3      971.57     1070.73      5.30 o
   1   5   3      953.05      980.67      4.55 o
   2   5   3       46.24       44.48      1.00 o
   3   5   3        2.74        3.01      0.51 o
   4   5   3      168.52      162.19      1.43 o
   5   5   3        6.30        6.68      0.64 o
   6   5   3        0.42        0.34      0.59 o
   7   5   3        9.84        9.16      0.92 o
   8   5   3       15.89       11.46      1.82 o
  -6   6   3       35.65       46.32      2.18 o
  -5   6   3       40.18       36.68      1.93 o
  -4   6   3        0.07        0.21      0.94 o
  -3   6   3       34.65       38.68      1.29 o
  -2   6   3       99.26      117.99      1.91 o
  -1   6   3      610.17      648.07      4.10 o
   0   6   3       34.35       40.24      1.18 o
   1   6   3     1466.76     1505.96      6.11 o
   2   6   3      280.37      278.60      2.42 o
   3   6   3       38.58       36.96      0.89 o
   4   6   3        0.00        0.20      0.45 o
   5   6   3        0.04        0.08      0.41 o
   6   6   3        4.35        3.69      0.66 o
   7   6   3        0.02        0.16      0.92 o
   8   6   3       17.95       13.15      1.81 o
  -6   7   3        4.77        4.87      2.10 o
  -5   7   3       15.64       14.26      1.59 o
  -4   7   3       37.59       37.64      1.96 o
  -3   7   3      211.36      193.18      3.55 o
  -2   7   3       41.10       43.61      1.40 o
  -1   7   3      112.03      114.79      1.77 o
   0   7   3      252.11      288.02      2.73 o
   1   7   3       62.41       68.21      1.54 o
   2   7   3       21.91       26.69      1.00 o
   3   7   3      163.13      171.94      1.66 o
   4   7   3       16.41       17.74      0.75 o
   5   7   3        2.77        1.79      0.54 o
   6   7   3       30.23       28.82      1.04 o
   7   7   3        0.74        1.01      0.94 o
   8   7   3        1.48       -0.08      1.57 o
  -5   8   3        0.01        0.35      1.44 o
  -4   8   3      144.62      155.80      3.64 o
  -3   8   3        9.87        6.98      1.72 o
  -2   8   3      118.37      114.35      2.76 o
  -1   8   3      143.79      151.59      3.24 o
   0   8   3        4.49        6.13      0.70 o
   1   8   3       51.97       54.25      1.38 o
   2   8   3        8.06        8.84      0.90 o
   3   8   3      217.59      212.66      2.64 o
   4   8   3       43.47       45.62      0.98 o
   5   8   3       23.91       22.31      0.86 o
   6   8   3        0.78        0.91      0.71 o
   7   8   3        0.59        1.10      1.01 o
  -5   9   3       16.92       22.83      1.97 o
  -4   9   3       18.06       22.17      1.92 o
  -3   9   3       95.92       83.67      3.56 o
  -2   9   3        1.58        1.13      1.23 o
  -1   9   3      353.59      322.65      4.51 o
   0   9   3        0.66        0.82      0.83 o
   1   9   3        0.73        1.33      0.68 o
   2   9   3        0.94        0.69      0.52 o
   3   9   3       16.92       17.50      0.72 o
   4   9   3        1.97        1.85      0.46 o
   5   9   3        0.75        0.46      0.59 o
   6   9   3        5.07        3.75      1.40 o
   7   9   3        0.09       -0.07      1.41 o
  -4  10   3       35.42       37.70      2.37 o
  -3  10   3        5.36        6.96      2.02 o
  -2  10   3       58.68       53.53      4.32 o
  -1  10   3        1.06        1.39      1.22 o
   0  10   3      189.26      180.24      3.25 o
   1  10   3       39.07       41.42      1.40 o
   2  10   3        5.27        4.65      0.86 o
   3  10   3        9.46       11.66      1.10 o
   4  10   3       16.15       20.88      1.12 o
   5  10   3        0.34        0.72      1.13 o
   6  10   3        6.40        8.61      1.81 o
   7  10   3        0.92       -0.07      1.50 o
  -3  11   3        2.51        5.31      1.63 o
  -2  11   3       46.85       51.16      3.25 o
  -1  11   3      150.65      138.99      5.63 o
   0  11   3       33.77       38.31      4.57 o
   1  11   3       76.81       75.91      2.82 o
   2  11   3        6.46        7.51      1.57 o
   3  11   3       18.93       18.38      1.53 o
   4  11   3       34.32       40.62      1.87 o
   5  11   3       31.88       40.65      2.42 o
   6  11   3        0.48        2.13      1.58 o
  -2  12   3       10.20        8.68      2.20 o
  -1  12   3        2.76        1.49      1.98 o
   0  12   3        3.97        3.38      2.04 o
   1  12   3       12.57       12.86      1.75 o
   2  12   3       45.68       43.82      2.35 o
   3  12   3        0.29        0.45      1.26 o
   4  12   3       21.47       20.04      1.70 o
   5  12   3        2.56        2.24      1.78 o
  -1  13   3       12.61       17.77      2.73 o
   0  13   3       57.67       64.60      3.68 o
   1  13   3       61.74       60.10      3.51 o
   2  13   3       22.30       23.47      2.18 o
   3  13   3        0.00        2.03      1.50 o
   4  13   3        7.90        8.02      1.45 o
  -3 -13   4       26.33       26.47      2.04 o
  -2 -13   4        0.33       -0.09      1.88 o
  -1 -13   4       55.70       56.67      3.44 o
   0 -13   4        9.69       10.37      2.42 o
  -5 -12   4        6.44       11.24      1.82 o
  -4 -12   4        0.14       -0.08      1.63 o
  -3 -12   4        0.22        0.83      1.38 o
  -2 -12   4        1.25        0.59      1.73 o
  -1 -12   4        0.18        0.18      1.75 o
   0 -12   4        1.16        0.31      1.11 o
   1 -12   4       20.57       24.95      1.89 o
   2 -12   4        3.57        3.93      1.47 o
  -6 -11   4       13.56       14.78      1.78 o
  -5 -11   4       15.07       13.32      1.76 o
  -4 -11   4       13.52       13.68      1.27 o
  -3 -11   4       34.20       34.88      1.97 o
  -2 -11   4       68.49       73.51      3.29 o
  -1 -11   4       44.72       43.76      1.58 o
   0 -11   4        1.12        1.62      1.11 o
   1 -11   4       62.88       68.37      2.46 o
   2 -11   4       46.02       47.31      2.30 o
   3 -11   4        6.21        7.41      1.58 o
  -6 -10   4        0.34        0.47      1.41 o
  -5 -10   4       13.41       14.27      1.68 o
  -4 -10   4       59.52       60.58      2.43 o
  -3 -10   4        3.88        4.61      1.10 o
  -2 -10   4       54.90       50.12      1.27 o
  -1 -10   4       35.97       35.63      1.49 o
   0 -10   4       13.44       13.67      1.34 o
   1 -10   4        3.47        4.01      1.18 o
   2 -10   4       74.77       70.58      2.59 o
   3 -10   4       77.36       87.83      3.01 o
   4 -10   4        0.89       -0.08      1.57 o
  -7  -9   4        7.12        6.34      2.00 o
  -6  -9   4       12.30       14.23      1.39 o
  -5  -9   4        9.28        9.76      1.06 o
  -4  -9   4       19.88       20.64      0.74 o
  -3  -9   4       94.98       94.77      2.32 o
  -2  -9   4       98.86      102.89      1.90 o
  -1  -9   4       47.25       45.54      1.58 o
   0  -9   4        2.82        0.58      0.93 o
   1  -9   4       14.34       13.26      1.34 o
   2  -9   4       25.01       26.68      1.77 o
   3  -9   4       34.78       35.61      2.11 o
   4  -9   4       29.34       28.29      2.16 o
   5  -9   4        2.59        2.87      1.60 o
  -7  -8   4        2.59        3.27      1.40 o
  -6  -8   4        0.45        1.36      0.89 o
  -5  -8   4        0.05        0.56      0.64 o
  -4  -8   4       36.15       36.73      0.82 o
  -3  -8   4       36.34       31.99      1.10 o
  -2  -8   4       94.86      101.37      1.75 o
  -1  -8   4       66.80       68.04      1.73 o
   0  -8   4      174.74      172.39      4.40 o
   1  -8   4      297.65      307.73      5.83 o
   2  -8   4       29.03       28.91      1.72 o
   3  -8   4        0.71        1.38      1.27 o
   4  -8   4       95.10       88.67      2.92 o
   5  -8   4       73.83       79.31      3.38 o
  -7  -7   4        5.24        5.03      1.37 o
  -6  -7   4        0.16        0.29      0.71 o
  -5  -7   4       47.16       47.27      1.08 o
  -4  -7   4        0.21        0.87      0.38 o
  -3  -7   4        4.35        5.16      0.60 o
  -2  -7   4       80.57       87.48      1.65 o
  -1  -7   4      152.60      146.47      1.96 o
   0  -7   4      133.84      137.18      2.25 o
   1  -7   4       14.58       16.07      0.99 o
   2  -7   4       46.86       44.71      2.29 o
   3  -7   4       10.78       10.82      1.36 o
   4  -7   4       33.68       31.11      1.95 o
   5  -7   4       13.14       13.32      1.66 o
   6  -7   4        3.81        3.95      1.48 o
  -8  -6   4        0.24       -0.09      1.75 o
  -7  -6   4       10.44       10.00      1.42 o
  -6  -6   4        0.02        0.62      0.62 o
  -5  -6   4       11.89       12.60      0.66 o
  -4  -6   4       17.35       15.66      0.49 o
  -3  -6   4       80.18       84.50      1.28 o
  -2  -6   4      161.50      161.70      2.06 o
  -1  -6   4       27.97       40.36      1.30 o
   0  -6   4       38.71       42.86      1.27 o
   1  -6   4        4.15        4.68      0.83 o
   2  -6   4      124.18      127.51      2.33 o
   3  -6   4       87.18       86.62      2.10 o
   4  -6   4        0.01       -0.05      1.02 o
   5  -6   4        0.05       -0.06      1.28 o
   6  -6   4       20.26       17.89      1.83 o
  -8  -5   4        4.46        3.11      1.29 o
  -7  -5   4        5.66        6.61      1.25 o
  -6  -5   4       34.14       30.50      0.98 o
  -5  -5   4       63.34       64.58      1.12 o
  -4  -5   4        8.36        7.18      0.29 o
  -3  -5   4       57.02       62.31      1.20 o
  -2  -5   4       87.20       74.35      1.19 o
  -1  -5   4        1.39        1.58      0.64 o
   0  -5   4      493.72      484.53      4.07 o
   1  -5   4        0.24        0.15      0.64 o
   2  -5   4       55.83       57.37      1.55 o
   3  -5   4      112.59      127.25      1.82 o
   4  -5   4       67.57       64.95      2.53 o
   5  -5   4        7.64        6.55      0.94 o
   6  -5   4        4.11        2.60      1.52 o
   7  -5   4        4.72        4.95      1.93 o
  -8  -4   4        0.24        1.21      1.26 o
  -7  -4   4        2.39        2.55      1.15 o
  -6  -4   4       17.90       15.79      0.73 o
  -5  -4   4       29.58       28.44      0.90 o
  -4  -4   4        7.26        6.84      0.36 o
  -3  -4   4        1.51        1.86      0.32 o
  -2  -4   4      568.76      597.28      3.44 o
  -1  -4   4      790.53      822.47      8.07 o
   0  -4   4        6.24        6.16      0.84 o
   1  -4   4        4.69        2.83      0.42 o
   2  -4   4       98.18      101.53      1.53 o
   3  -4   4       19.47       17.52      0.81 o
   4  -4   4       31.02       31.16      1.44 o
   5  -4   4       21.40       20.89      1.29 o
   6  -4   4       13.07       14.39      1.15 o
   7  -4   4        0.40        0.35      1.84 o
  -8  -3   4        0.56        1.47      1.46 o
  -7  -3   4        9.13        9.32      1.21 o
  -6  -3   4       45.11       38.71      1.26 o
  -5  -3   4        0.19        0.22      0.51 o
  -4  -3   4      168.83      162.80      1.45 o
  -3  -3   4      107.66      105.51      1.10 o
  -2  -3   4      444.34      447.63      2.04 o
  -1  -3   4        1.88        2.62      0.45 o
   0  -3   4       23.85       25.13      1.13 o
   1  -3   4       18.60       21.85      0.66 o
   2  -3   4      527.71      516.54      3.58 o
   3  -3   4       53.59       50.16      1.10 o
   4  -3   4       11.17       14.53      0.78 o
   5  -3   4      234.66      233.70      3.00 o
   6  -3   4       25.25       26.12      1.26 o
   7  -3   4        0.11        0.53      1.87 o
  -8  -2   4        0.95        1.70      1.34 o
  -7  -2   4       38.45       39.39      1.90 o
  -6  -2   4       34.44       37.67      1.12 o
  -5  -2   4       63.79       66.61      0.91 o
  -4  -2   4       97.39       88.99      1.00 o
  -3  -2   4       28.38       23.34      0.54 o
  -2  -2   4      113.97      111.02      0.84 o
  -1  -2   4      224.43      219.03      1.62 o
   0  -2   4     1099.20     1131.51      5.65 o
   1  -2   4     1308.60     1411.84     13.83 o
   2  -2   4       34.71       35.21      0.82 o
   3  -2   4       23.70       28.24      0.82 o
   4  -2   4      244.80      250.82      2.53 o
   5  -2   4        3.10        2.91      0.69 o
   6  -2   4       11.31       12.70      0.92 o
   7  -2   4       30.97       30.65      2.50 o
  -8  -1   4        1.99        2.34      1.38 o
  -7  -1   4        4.58        4.40      0.91 o
  -6  -1   4       11.36       12.21      0.99 o
  -5  -1   4       17.14       17.69      0.56 o
  -4  -1   4      214.74      216.93      1.55 o
  -3  -1   4       99.79       99.42      0.94 o
  -2  -1   4      258.02      255.82      1.64 o
  -1  -1   4        0.37        0.19      0.28 o
   0  -1   4     1614.33     1567.43      6.24 o
   1  -1   4       12.94       13.89      0.68 o
   2  -1   4      729.42      738.67      5.44 o
   3  -1   4       52.44       58.39      1.11 o
   4  -1   4       39.44       37.62      0.86 o
   5  -1   4        0.24        0.21      0.50 o
   6  -1   4        0.05       -0.03      0.51 o
   7  -1   4       56.29       59.82      2.51 o
   8  -1   4        3.77        4.82      1.56 o
  -8   0   4        1.98        0.99      1.37 o
  -7   0   4        0.01       -0.05      0.90 o
  -6   0   4        0.70        1.20      0.69 o
  -5   0   4        5.40        5.92      0.45 o
  -4   0   4      305.53      301.42      1.80 o
  -3   0   4      658.45      680.58      3.26 o
  -2   0   4       67.88       66.46      1.11 o
  -1   0   4     1055.71      999.32      3.33 o
   0   0   4       72.90       82.33      1.13 o
   1   0   4      384.90      358.40      2.19 o
   2   0   4        0.41        0.24      0.35 o
   3   0   4      204.10      204.26      1.78 o
   4   0   4       52.44       51.34      0.87 o
   5   0   4       11.71       12.80      0.47 o
   6   0   4       56.54       64.02      1.49 o
   7   0   4        5.51        4.02      1.32 o
   8   0   4       10.68       11.74      1.74 o
  -8   1   4        6.00        5.59      1.41 o
  -7   1   4        1.21        1.20      0.97 o
  -6   1   4        0.00        0.10      0.41 o
  -5   1   4       43.02       44.50      1.03 o
  -4   1   4      115.05      112.29      1.29 o
  -3   1   4        0.02        0.22      0.47 o
  -2   1   4      846.92      868.51      4.02 o
  -1   1   4      577.34      585.12      3.64 o
   0   1   4      457.74      446.35      2.37 o
   1   1   4      129.98      140.86      1.29 o
   2   1   4      203.96      186.04      1.38 o
   3   1   4      118.43      128.15      1.74 o
   4   1   4      197.20      199.71      1.97 o
   5   1   4       16.19       14.76      0.73 o
   6   1   4        0.99        1.08      0.66 o
   7   1   4        1.60        2.07      1.23 o
   8   1   4        0.01       -0.07      1.45 o
  -7   2   4        1.76        0.66      1.25 o
  -6   2   4        8.72        7.63      0.77 o
  -5   2   4        0.57        1.06      0.57 o
  -4   2   4        6.26        6.52      0.58 o
  -3   2   4      332.66      342.03      2.63 o
  -2   2   4      339.77      363.00      2.91 o
  -1   2   4      575.59      574.09      2.82 o
   0   2   4        0.39        0.72      0.43 o
   1   2   4      972.12      929.51      3.25 o
   2   2   4        1.19        0.60      0.34 o
   3   2   4      164.92      156.28      1.85 o
   4   2   4       56.30       49.82      1.17 o
   5   2   4        0.18        0.62      0.57 o
   6   2   4       62.29       62.41      1.35 o
   7   2   4        0.85        1.00      0.66 o
   8   2   4        1.61        1.33      1.37 o
  -7   3   4        1.10        0.30      1.36 o
  -6   3   4        9.89        8.43      1.07 o
  -5   3   4       12.85       14.52      0.88 o
  -4   3   4       10.12        8.14      0.69 o
  -3   3   4      153.50      166.31      2.04 o
  -2   3   4      127.30      122.67      1.60 o
  -1   3   4       58.08       58.69      0.99 o
   0   3   4     1577.02     1682.16      5.74 o
   1   3   4     1174.69     1178.68      5.31 o
   2   3   4      239.52      251.23      1.99 o
   3   3   4       18.85       18.06      0.54 o
   4   3   4        4.70        6.06      0.59 o
   5   3   4       91.36       95.71      1.55 o
   6   3   4        0.09        0.30      0.64 o
   7   3   4        5.83        7.10      0.78 o
   8   3   4        0.09        0.64      1.31 o
  -7   4   4       16.82       15.47      2.15 o
  -6   4   4       20.18       20.73      1.51 o
  -5   4   4       68.14       70.05      1.81 o
  -4   4   4        0.19        0.40      0.70 o
  -3   4   4       17.67       20.54      0.83 o
  -2   4   4       13.98       15.91      0.79 o
  -1   4   4      480.31      467.32      3.51 o
   0   4   4       49.66       54.31      1.27 o
   1   4   4       87.95       94.15      1.48 o
   2   4   4        8.56        7.91      0.62 o
   3   4   4       80.30       77.02      1.17 o
   4   4   4        8.67        9.22      0.34 o
   5   4   4       26.87       25.73      0.93 o
   6   4   4        0.05        0.43      0.58 o
   7   4   4        0.13        0.09      0.69 o
   8   4   4        2.71        2.86      1.57 o
  -7   5   4       18.46       21.89      2.45 o
  -6   5   4       12.62       12.85      1.47 o
  -5   5   4        0.04       -0.05      0.95 o
  -4   5   4       38.32       35.88      1.31 o
  -3   5   4       95.90      100.28      1.67 o
  -2   5   4        0.86        0.54      0.60 o
  -1   5   4        1.34        1.74      0.66 o
   0   5   4       79.36      100.45      1.80 o
   1   5   4       20.85       20.09      0.91 o
   2   5   4      719.96      759.37      3.65 o
   3   5   4      543.49      525.41      3.02 o
   4   5   4        0.64        1.44      0.41 o
   5   5   4        0.40       -0.01      0.59 o
   6   5   4        3.70        3.74      0.67 o
   7   5   4       15.71       13.84      1.13 o
   8   5   4        0.97        2.06      1.66 o
  -6   6   4       22.53       26.97      2.74 o
  -5   6   4       50.85       51.26      1.87 o
  -4   6   4       17.46       17.33      1.28 o
  -3   6   4      169.51      167.30      2.73 o
  -2   6   4        3.89        4.41      0.69 o
  -1   6   4      213.17      215.54      2.56 o
   0   6   4       47.77       47.77      1.30 o
   1   6   4       66.39       60.12      1.40 o
   2   6   4      121.24      117.14      1.59 o
   3   6   4       51.91       56.49      1.08 o
   4   6   4        3.66        3.61      0.62 o
   5   6   4       14.05       10.48      0.58 o
   6   6   4        1.04        2.00      0.69 o
   7   6   4        7.46        7.46      1.09 o
   8   6   4        0.37        1.12      1.49 o
  -6   7   4       80.43       83.81      6.40 o
  -5   7   4       70.79       71.29      2.67 o
  -4   7   4       16.22       14.78      2.17 o
  -3   7   4        0.33       -0.07      1.41 o
  -2   7   4      308.11      314.98      3.72 o
  -1   7   4       66.49       69.81      1.60 o
   0   7   4        5.76        6.03      0.77 o
   1   7   4      167.18      177.00      2.20 o
   2   7   4      152.70      164.09      2.12 o
   3   7   4       43.09       45.06      1.07 o
   4   7   4       89.56       92.43      1.43 o
   5   7   4       54.58       55.77      1.16 o
   6   7   4        9.10        7.90      0.79 o
   7   7   4        3.57        2.14      1.04 o
   8   7   4        0.25        0.66      1.52 o
  -5   8   4        0.37       -0.07      1.48 o
  -4   8   4       26.69       26.35      1.92 o
  -3   8   4       69.61       75.20      3.30 o
  -2   8   4       11.31        9.36      1.32 o
  -1   8   4       29.90       30.22      1.61 o
   0   8   4       16.22       12.28      1.14 o
   1   8   4      424.15      443.95      4.93 o
   2   8   4      145.48      155.75      2.68 o
   3   8   4       13.64       14.25      0.92 o
   4   8   4        4.26        2.99      0.65 o
   5   8   4        6.52        6.06      0.72 o
   6   8   4        0.08       -0.05      0.94 o
   7   8   4        5.80        4.01      1.13 o
  -5   9   4        5.52        5.03      1.65 o
  -4   9   4      104.17      113.93      3.44 o
  -3   9   4      103.59      103.46      3.93 o
  -2   9   4        4.95        3.48      1.89 o
  -1   9   4       33.12       33.03      1.70 o
   0   9   4      112.80      118.84      2.41 o
   1   9   4        2.91        2.72      1.28 o
   2   9   4        0.08        0.25      1.10 o
   3   9   4       40.66       45.32      1.21 o
   4   9   4       11.39        9.51      0.72 o
   5   9   4       16.51       18.44      1.05 o
   6   9   4        4.15        3.47      1.43 o
   7   9   4        0.64        1.14      1.44 o
  -4  10   4        2.38        2.05      1.58 o
  -3  10   4       22.69       21.00      2.47 o
  -2  10   4       31.74       32.86      2.61 o
  -1  10   4       55.57       56.32      2.23 o
   0  10   4        8.71        7.82      1.23 o
   1  10   4       28.97       28.29      1.32 o
   2  10   4       26.55       25.94      1.15 o
   3  10   4      149.32      158.70      2.55 o
   4  10   4       18.88       21.62      0.82 o
   5  10   4        2.74        1.43      1.48 o
   6  10   4        0.03       -0.07      1.47 o
  -3  11   4        0.06        0.55      1.92 o
  -2  11   4       58.61       65.96      5.85 o
  -1  11   4       60.57       59.04      3.31 o
   0  11   4        5.33        5.02      1.93 o
   1  11   4       61.33       62.18      3.88 o
   2  11   4        0.88        0.54      1.32 o
   3  11   4        0.25        0.62      1.17 o
   4  11   4        0.47        0.82      1.21 o
   5  11   4        0.01       -0.08      1.58 o
   6  11   4        0.69        0.49      1.64 o
  -2  12   4        6.82        8.54      2.24 o
  -1  12   4       29.33       26.47      2.82 o
   0  12   4        9.09        9.75      2.28 o
   1  12   4       33.66       33.25      2.27 o
   2  12   4        3.25        3.21      1.61 o
   3  12   4       40.67       47.55      2.20 o
   4  12   4        9.21       10.44      1.47 o
   5  12   4       12.89       14.15      1.96 o
   0  13   4        3.46        3.71      1.97 o
   1  13   4       13.05       14.01      3.71 o
   2  13   4        8.98        9.44      1.73 o
   3  13   4       13.60       14.36      1.70 o
   4  13   4        1.73        2.81      1.40 o
  -3 -13   5        0.51        1.14      2.32 o
  -2 -13   5       13.78       11.02      2.23 o
  -1 -13   5        2.56        2.59      1.95 o
  -4 -12   5       44.25       46.84      3.64 o
  -3 -12   5        0.70       -0.07      1.49 o
  -2 -12   5       14.22       14.43      2.04 o
  -1 -12   5       47.35       41.41      3.16 o
   0 -12   5        2.79        4.70      1.86 o
   1 -12   5      130.38      130.66      3.41 o
  -5 -11   5       22.35       22.77      2.20 o
  -4 -11   5       19.12       20.33      2.38 o
  -3 -11   5       23.89       22.06      1.80 o
  -2 -11   5        9.86        8.69      0.86 o
  -1 -11   5       27.12       28.51      1.58 o
   0 -11   5       30.82       25.44      1.71 o
   1 -11   5        4.54        5.98      1.34 o
   2 -11   5        0.21        0.38      1.44 o
   3 -11   5        4.37        4.14      1.57 o
  -6 -10   5        4.08        5.24      1.49 o
  -5 -10   5        0.76        1.17      1.30 o
  -4 -10   5       47.19       51.51      1.78 o
  -3 -10   5        0.30        0.46      0.55 o
  -2 -10   5      109.81      113.45      2.24 o
  -1 -10   5        9.44       11.13      1.21 o
   0 -10   5      113.39      110.08      3.66 o
   1 -10   5      104.08       90.83      2.76 o
   2 -10   5        4.52        5.22      1.47 o
   3 -10   5       85.07       79.24      2.96 o
   4 -10   5        0.07        0.93      1.84 o
  -6  -9   5        0.17        0.19      1.12 o
  -5  -9   5        0.72        0.79      1.06 o
  -4  -9   5       15.12       16.88      0.83 o
  -3  -9   5       46.73       44.71      1.27 o
  -2  -9   5       41.79       40.25      1.48 o
  -1  -9   5       33.31       36.75      1.73 o
   0  -9   5      157.57      139.63      3.36 o
   1  -9   5       44.75       42.07      1.96 o
   2  -9   5        0.14       -0.06      1.30 o
   3  -9   5       29.25       25.28      1.99 o
   4  -9   5       30.15       37.03      2.28 o
  -7  -8   5        0.23        0.46      1.35 o
  -6  -8   5       20.76       18.12      1.40 o
  -5  -8   5        9.18        7.99      0.81 o
  -4  -8   5       45.15       46.57      1.22 o
  -3  -8   5        9.87       11.01      0.90 o
  -2  -8   5      164.22      166.27      2.36 o
  -1  -8   5      117.67      114.93      2.48 o
   0  -8   5       40.85       48.56      2.09 o
   1  -8   5        0.00        0.41      1.18 o
   2  -8   5       99.24       95.47      3.32 o
   3  -8   5       71.88       60.30      2.43 o
   4  -8   5        1.14        1.26      1.39 o
   5  -8   5       16.32       10.70      1.72 o
  -7  -7   5        1.03        0.65      1.30 o
  -6  -7   5        0.43        0.93      0.78 o
  -5  -7   5        4.87        4.87      0.68 o
  -4  -7   5        0.39       -0.01      0.53 o
  -3  -7   5       38.72       37.20      1.09 o
  -2  -7   5        8.19        7.42      0.79 o
  -1  -7   5       98.26       98.99      1.93 o
   0  -7   5       29.54       30.28      1.41 o
   1  -7   5      424.85      422.24     12.94 o
   2  -7   5      309.25      269.43      5.05 o
   3  -7   5        2.26        2.24      1.47 o
   4  -7   5       22.87       26.79      1.91 o
   5  -7   5       32.87       28.65      2.04 o
   6  -7   5       33.67       44.97      2.53 o
  -7  -6   5        1.17        1.10      1.19 o
  -6  -6   5        0.64        0.83      0.74 o
  -5  -6   5       26.00       23.39      0.98 o
  -4  -6   5       69.44       67.68      1.04 o
  -3  -6   5      102.34      110.50      1.68 o
  -2  -6   5       81.55       82.20      1.51 o
  -1  -6   5      111.70      121.85      2.00 o
   0  -6   5      225.12      234.17      2.40 o
   1  -6   5      377.18      342.40      3.65 o
   2  -6   5        0.56        1.44      0.88 o
   3  -6   5      121.75      122.91      2.93 o
   4  -6   5       19.33       20.40      2.11 o
   5  -6   5       56.60       57.20      2.46 o
   6  -6   5        9.19        9.17      1.68 o
  -8  -5   5        0.69       -0.07      1.39 o
  -7  -5   5        2.18        2.33      1.18 o
  -6  -5   5        0.16        0.28      0.64 o
  -5  -5   5        0.04       -0.03      0.52 o
  -4  -5   5       15.77       16.21      0.57 o
  -3  -5   5        0.88        1.24      0.44 o
  -2  -5   5       67.39       72.97      1.11 o
  -1  -5   5      150.07      156.12      2.31 o
   0  -5   5      209.79      198.79      2.30 o
   1  -5   5       94.18      103.02      1.70 o
   2  -5   5        0.57        1.11      0.54 o
   3  -5   5      290.26      305.66      4.38 o
   4  -5   5      135.34      133.52      2.27 o
   5  -5   5       13.23       12.93      1.26 o
   6  -5   5       25.07       25.83      1.90 o
  -8  -4   5        1.27        0.59      1.39 o
  -7  -4   5        1.15        0.83      0.98 o
  -6  -4   5       14.79       14.11      0.93 o
  -5  -4   5        3.39        1.49      0.28 o
  -4  -4   5      192.35      202.50      1.63 o
  -3  -4   5      424.52      445.87      3.38 o
  -2  -4   5      333.03      337.05      3.07 o
  -1  -4   5       64.73       70.63      1.10 o
   0  -4   5        0.40        0.49      0.86 o
   1  -4   5      162.82      177.77      1.72 o
   2  -4   5      133.83      124.22      1.75 o
   3  -4   5       63.22       59.48      1.38 o
   4  -4   5        0.26        0.18      0.70 o
   5  -4   5       78.25       79.32      2.05 o
   6  -4   5        1.30        0.85      1.84 o
   7  -4   5       38.48       40.04      3.16 o
  -8  -3   5        7.75        9.00      2.08 o
  -7  -3   5        0.15        0.27      0.96 o
  -6  -3   5        4.41        3.76      0.71 o
  -5  -3   5       77.54       75.95      1.02 o
  -4  -3   5      150.49      143.78      1.35 o
  -3  -3   5       41.31       41.39      0.68 o
  -2  -3   5        6.63        9.42      0.49 o
  -1  -3   5       27.43       26.42      0.90 o
   0  -3   5     1476.09     1606.39      7.88 o
   1  -3   5       75.19       80.95      2.31 o
   2  -3   5       23.82       21.15      0.75 o
   3  -3   5       20.90       17.90      0.79 o
   4  -3   5       46.71       48.20      1.19 o
   5  -3   5       51.62       53.50      1.58 o
   6  -3   5        8.95        7.96      1.20 o
   7  -3   5        0.47        3.10      1.88 o
  -8  -2   5        0.25        1.25      1.33 o
  -7  -2   5        1.46        0.94      1.05 o
  -6  -2   5       11.46       11.52      0.66 o
  -5  -2   5        4.60        5.66      0.50 o
  -4  -2   5      132.10      126.39      1.29 o
  -3  -2   5       84.55       88.41      0.95 o
  -2  -2   5      880.49      897.24      6.57 o
  -1  -2   5     1621.20     1748.17      5.63 o
   0  -2   5      145.85      133.84      2.22 o
   1  -2   5      123.32      145.37      1.98 o
   2  -2   5        0.62        0.10      0.50 o
   3  -2   5       26.90       29.95      0.88 o
   4  -2   5       20.37       20.93      0.84 o
   5  -2   5       15.35       12.75      0.91 o
   6  -2   5        0.24        0.82      0.79 o
   7  -2   5        0.02        0.09      1.73 o
  -8  -1   5        0.69        0.64      1.39 o
  -7  -1   5        0.00       -0.05      0.94 o
  -6  -1   5        6.27        5.77      0.47 o
  -5  -1   5       82.53       82.07      1.34 o
  -4  -1   5      102.06      102.97      1.10 o
  -3  -1   5       37.40       36.46      0.64 o
  -2  -1   5     1148.65     1200.96      4.96 o
  -1  -1   5        2.56        2.66      0.26 o
   0  -1   5       24.01       26.51      1.15 o
   1  -1   5      320.38      333.17      2.19 o
   2  -1   5     1951.88     1998.79     12.12 o
   3  -1   5        2.91        1.19      0.44 o
   4  -1   5       65.56       69.81      1.25 o
   5  -1   5        9.10        9.17      0.72 o
   6  -1   5       62.04       57.65      1.23 o
   7  -1   5       17.83       16.73      1.82 o
   8  -1   5        0.31        0.12      1.65 o
  -8   0   5        0.63       -0.10      1.92 o
  -7   0   5        2.35        2.39      0.93 o
  -6   0   5        0.40        0.53      0.42 o
  -5   0   5       53.19       52.82      0.96 o
  -4   0   5       17.80       18.46      0.61 o
  -3   0   5      156.46      144.37      1.66 o
  -2   0   5      280.70      291.56      3.93 o
  -1   0   5      181.36      185.57      3.05 o
   0   0   5      409.86      459.87      5.70 o
   1   0   5     1398.82     1552.27     13.30 o
   2   0   5       24.73       21.68      0.69 o
   3   0   5      271.63      279.88      3.43 o
   4   0   5       28.07       29.35      0.80 o
   5   0   5        1.95        1.73      0.34 o
   6   0   5        1.12        0.27      0.78 o
   7   0   5        8.94        9.88      1.49 o
   8   0   5        0.48        0.97      1.49 o
  -7   1   5       48.26       54.72      1.90 o
  -6   1   5        2.65        2.58      0.51 o
  -5   1   5       12.69       12.81      0.73 o
  -4   1   5        3.47        3.06      0.51 o
  -3   1   5      315.90      306.35      2.83 o
  -2   1   5      775.97      781.84      8.33 o
  -1   1   5       84.14       78.06      0.75 o
   0   1   5     1312.18     1398.42     15.38 o
   1   1   5      537.70      582.06      3.97 o
   2   1   5        5.32        7.13      0.48 o
   3   1   5      278.29      280.89      1.93 o
   4   1   5      167.76      149.96      2.16 o
   5   1   5        2.82        3.47      0.68 o
   6   1   5       20.01       22.49      1.17 o
   7   1   5        0.84       -0.04      0.91 o
   8   1   5       15.02       16.69      1.74 o
  -7   2   5        0.64        0.26      1.09 o
  -6   2   5       10.94       10.92      0.79 o
  -5   2   5        8.44        7.68      0.70 o
  -4   2   5        0.28       -0.03      0.53 o
  -3   2   5       98.45      104.22      1.36 o
  -2   2   5       21.07       21.34      0.73 o
  -1   2   5     1567.13     1632.70      7.65 o
   0   2   5       47.60       50.34      1.05 o
   1   2   5       53.21       58.53      0.92 o
   2   2   5      114.64      118.62      1.24 o
   3   2   5      277.91      293.74      2.96 o
   4   2   5        7.11        6.22      0.68 o
   5   2   5       55.45       55.01      1.29 o
   6   2   5        8.61        7.47      0.83 o
   7   2   5        0.00        0.16      0.89 o
   8   2   5        2.12        1.82      1.41 o
  -7   3   5        1.18        1.67      1.45 o
  -6   3   5        2.60        2.96      0.91 o
  -5   3   5      178.31      192.37      3.31 o
  -4   3   5        2.10        2.19      0.61 o
  -3   3   5      105.70      105.09      1.63 o
  -2   3   5      100.74      110.20      1.58 o
  -1   3   5       50.39       34.26      0.83 o
   0   3   5      616.66      689.42      4.71 o
   1   3   5       89.71       83.69      1.59 o
   2   3   5      381.47      413.97      3.68 o
   3   3   5      451.99      468.10      2.85 o
   4   3   5        0.80        0.53      0.24 o
   5   3   5       56.40       50.54      1.27 o
   6   3   5        2.62        3.03      0.74 o
   7   3   5        3.51        3.79      1.05 o
   8   3   5        0.01       -0.10      1.95 o
  -7   4   5        1.59        1.52      1.59 o
  -6   4   5       90.40       98.95      3.02 o
  -5   4   5        0.13        0.41      0.92 o
  -4   4   5      254.18      260.57      3.99 o
  -3   4   5       38.03       36.14      1.15 o
  -2   4   5        1.41        2.57      0.58 o
  -1   4   5       11.99        9.56      0.66 o
   0   4   5       58.10       71.87      1.48 o
   1   4   5      771.10      814.84      4.41 o
   2   4   5        3.85        2.73      0.59 o
   3   4   5       88.38       98.94      1.41 o
   4   4   5       30.02       29.45      0.87 o
   5   4   5       23.35       25.81      1.01 o
   6   4   5        0.08        0.08      0.68 o
   7   4   5        0.75        1.83      0.90 o
   8   4   5        0.31        1.22      1.56 o
  -6   5   5       64.18       73.60      4.09 o
  -5   5   5        7.35        6.93      1.00 o
  -4   5   5      117.93      121.80      2.34 o
  -3   5   5      194.91      183.31      2.71 o
  -2   5   5      234.96      223.02      2.60 o
  -1   5   5      342.09      349.19      3.43 o
   0   5   5      316.96      268.62     38.96 o
   1   5   5        8.64        7.40      0.74 o
   2   5   5       27.32       27.52      0.89 o
   3   5   5        5.77        8.02      0.66 o
   4   5   5       64.58       68.28      1.39 o
   5   5   5       80.47       80.39      1.58 o
   6   5   5        9.90        9.50      0.80 o
   7   5   5        1.03        1.21      0.90 o
   8   5   5        2.16        3.01      1.62 o
  -6   6   5       15.21       15.34      2.38 o
  -5   6   5        0.09       -0.07      1.36 o
  -4   6   5       48.41       54.66      1.81 o
  -3   6   5       56.60       51.50      1.72 o
  -2   6   5      347.80      370.62      3.91 o
  -1   6   5       86.49       76.35      1.72 o
   0   6   5        3.67        2.88      0.65 o
   1   6   5       32.73       28.49      0.98 o
   2   6   5       24.60       22.55      0.89 o
   3   6   5       70.74       77.03      1.52 o
   4   6   5        4.28        5.89      0.77 o
   5   6   5       99.48      100.07      2.32 o
   6   6   5        0.61        0.27      0.76 o
   7   6   5        1.10        1.56      1.02 o
   8   6   5        0.02        0.67      1.62 o
  -5   7   5        6.07        7.13      1.58 o
  -4   7   5      119.45      115.49      3.86 o
  -3   7   5       64.88       72.63      3.10 o
  -2   7   5      159.47      159.24      3.27 o
  -1   7   5       54.34       49.61      1.97 o
   0   7   5      502.63      506.78      4.59 o
   1   7   5      160.06      164.21      2.20 o
   2   7   5       50.21       48.88      1.23 o
   3   7   5       25.16       25.38      1.07 o
   4   7   5      163.99      163.75      2.33 o
   5   7   5        4.48        5.29      0.64 o
   6   7   5        6.41        5.09      0.91 o
   7   7   5       10.89        8.19      1.18 o
  -5   8   5       32.80       36.89      2.30 o
  -4   8   5       37.64       35.96      2.20 o
  -3   8   5        0.18        0.76      1.77 o
  -2   8   5        0.18        0.64      1.61 o
  -1   8   5      226.30      200.87      3.61 o
   0   8   5       35.78       38.70      2.03 o
   1   8   5       34.83       37.79      1.89 o
   2   8   5        8.60        8.58      1.08 o
   3   8   5       13.40       13.05      1.05 o
   4   8   5       35.19       34.80      1.29 o
   5   8   5       21.16       21.26      1.17 o
   6   8   5        4.29        4.72      1.09 o
   7   8   5       21.46       22.72      1.60 o
  -4   9   5       18.85       14.14      2.53 o
  -3   9   5       17.85       19.35      2.41 o
  -2   9   5       56.05       52.53      2.93 o
  -1   9   5       87.27       82.33      3.54 o
   0   9   5        0.23        0.73      1.22 o
   1   9   5        6.14        5.13      1.34 o
   2   9   5      174.47      190.96      3.80 o
   3   9   5        1.03        1.08      0.75 o
   4   9   5        7.81        9.05      0.91 o
   5   9   5        4.37        4.34      0.90 o
   6   9   5       43.17       42.16      2.67 o
   7   9   5        0.24        1.28      1.59 o
  -4  10   5        3.60        6.26      1.76 o
  -3  10   5       64.67       71.34      6.11 o
  -2  10   5       11.11        9.60      1.99 o
  -1  10   5        6.87        3.68      1.86 o
   0  10   5        4.83        5.95      1.30 o
   1  10   5      131.30      124.04      3.37 o
   2  10   5        1.19        1.42      1.33 o
   3  10   5        1.93        3.17      0.82 o
   4  10   5        0.73        0.95      0.74 o
   5  10   5       16.99       17.84      1.91 o
   6  10   5        1.68        1.48      1.63 o
  -3  11   5        0.19        0.63      2.17 o
  -2  11   5       57.55       60.44      3.92 o
  -1  11   5        2.13        2.96      1.86 o
   0  11   5       22.23       19.52      2.48 o
   1  11   5       50.55       50.09      2.64 o
   2  11   5       19.86       19.83      1.89 o
   3  11   5        8.75       10.73      1.44 o
   4  11   5       26.26       27.71      1.81 o
   5  11   5        2.59        2.73      1.74 o
   6  11   5        6.07        7.25      1.77 o
  -2  12   5        0.00        1.82      2.03 o
  -1  12   5       17.09       18.77      2.59 o
   0  12   5        0.02        0.91      2.09 o
   1  12   5       17.74       19.64      2.05 o
   2  12   5       11.60       12.71      1.99 o
   3  12   5        8.35        8.58      1.51 o
   4  12   5        2.21        2.25      1.31 o
   5  12   5       12.67       14.99      2.12 o
   0  13   5       81.68       89.38      4.32 o
   1  13   5        0.70        0.34      2.14 o
   2  13   5        4.10        3.85      1.74 o
   3  13   5       23.00       24.51      1.97 o
  -4 -12   6        0.76       -0.10      2.06 o
  -3 -12   6       19.59       16.28      1.79 o
  -2 -12   6       13.19       14.15      1.81 o
  -1 -12   6       85.27       87.51      7.49 o
   0 -12   6        3.48        4.46      1.86 o
   1 -12   6       23.52       17.69      1.77 o
  -5 -11   6        1.21       -0.10      1.94 o
  -4 -11   6       12.85       16.34      2.39 o
  -3 -11   6      129.29      124.13      3.29 o
  -2 -11   6       20.58       19.03      1.88 o
  -1 -11   6       15.95       21.72      1.51 o
   0 -11   6       61.83       54.36      3.63 o
   1 -11   6       10.81        8.04      1.44 o
   2 -11   6        0.11        1.35      1.49 o
  -6 -10   6        0.85        1.34      1.33 o
  -5 -10   6       19.36       21.82      1.63 o
  -4 -10   6        4.36        2.75      1.05 o
  -3 -10   6        7.26        6.24      0.91 o
  -2 -10   6       35.34       34.44      1.44 o
  -1 -10   6       54.00       49.66      1.96 o
   0 -10   6       70.03       75.97      2.51 o
   1 -10   6       54.25       49.61      2.29 o
   2 -10   6       23.27       29.49      2.04 o
   3 -10   6       81.74       70.29      2.92 o
  -6  -9   6       12.26       15.12      1.47 o
  -5  -9   6       39.94       44.36      2.00 o
  -4  -9   6        3.11        1.00      0.97 o
  -3  -9   6       13.61       13.11      1.84 o
  -2  -9   6      148.08      146.93      3.58 o
  -1  -9   6      369.82      370.18      5.21 o
   0  -9   6       25.60       25.44      2.00 o
   1  -9   6      290.05      291.03      5.43 o
   2  -9   6      221.56      192.52      4.84 o
   3  -9   6       18.33       16.08      1.94 o
   4  -9   6        0.11        0.66      1.55 o
  -7  -8   6        0.07       -0.07      1.45 o
  -6  -8   6       45.30       50.65      1.95 o
  -5  -8   6        6.71        7.44      1.14 o
  -4  -8   6        0.84        0.76      0.71 o
  -3  -8   6       39.32       42.23      1.56 o
  -2  -8   6        1.69        1.27      0.94 o
  -1  -8   6        0.30       -0.04      0.83 o
   0  -8   6      222.38      213.59      4.23 o
   1  -8   6        3.32        1.07      1.30 o
   2  -8   6       54.11       62.02      2.91 o
   3  -8   6       18.16       17.62      2.23 o
   4  -8   6        6.44        9.63      1.67 o
   5  -8   6       58.62       57.62      2.73 o
  -7  -7   6       41.11       45.58      2.64 o
  -6  -7   6       14.71       18.20      1.35 o
  -5  -7   6       19.53       19.43      0.98 o
  -4  -7   6       16.85       16.76      0.91 o
  -3  -7   6       45.87       48.54      1.50 o
  -2  -7   6       29.98       28.94      1.35 o
  -1  -7   6       50.88       50.57      1.58 o
   0  -7   6      452.99      447.30      5.70 o
   1  -7   6      174.29      169.51      5.52 o
   2  -7   6       30.77       30.34      2.18 o
   3  -7   6      548.34      526.59     17.63 o
   4  -7   6      179.59      172.62      6.68 o
   5  -7   6        1.01        0.79      1.44 o
  -7  -6   6        0.24        1.71      1.25 o
  -6  -6   6        3.50        3.29      0.93 o
  -5  -6   6       24.22       20.15      1.04 o
  -4  -6   6       28.86       31.28      0.83 o
  -3  -6   6        3.77        4.60      0.62 o
  -2  -6   6       88.00       91.77      1.75 o
  -1  -6   6        2.92        2.47      0.82 o
   0  -6   6        0.73        2.42      0.69 o
   1  -6   6       57.43       44.50      1.79 o
   2  -6   6      294.53      293.25      3.38 o
   3  -6   6       12.51       17.86      1.30 o
   4  -6   6        7.57        6.53      1.62 o
   5  -6   6       22.83       22.93      5.27 o
   6  -6   6        0.19        0.41      1.55 o
  -7  -5   6       11.03        9.42      1.25 o
  -6  -5   6        2.87        1.47      0.79 o
  -5  -5   6      137.58      133.66      2.86 o
  -4  -5   6        1.14        1.32      0.53 o
  -3  -5   6       60.21       60.99      1.15 o
  -2  -5   6       26.04       27.83      0.79 o
  -1  -5   6       13.44       15.12      0.56 o
   0  -5   6       20.69       19.53      1.17 o
   1  -5   6      167.19      173.35      2.56 o
   2  -5   6      363.33      390.03      4.52 o
   3  -5   6        2.84        3.08      0.82 o
   4  -5   6      216.39      225.53      3.20 o
   5  -5   6      187.12      186.44      3.86 o
   6  -5   6       46.10       46.87      3.20 o
  -7  -4   6        2.16        1.52      1.05 o
  -6  -4   6        1.06        1.54      0.78 o
  -5  -4   6       27.12       23.05      0.75 o
  -4  -4   6        8.42        7.50      0.49 o
  -3  -4   6      111.84      111.77      1.30 o
  -2  -4   6       34.32       29.15      0.77 o
  -1  -4   6      392.40      427.84      3.07 o
   0  -4   6      580.80      605.32      7.66 o
   1  -4   6        5.35        6.82      0.75 o
   2  -4   6      136.96      155.42      1.88 o
   3  -4   6      135.01      123.93      1.99 o
   4  -4   6      131.40      136.26      2.22 o
   5  -4   6        2.28        2.14      1.02 o
   6  -4   6        0.05        0.11      1.90 o
   7  -4   6       10.25       11.56      2.34 o
  -7  -3   6        6.75        6.99      1.25 o
  -6  -3   6       28.26       31.43      1.00 o
  -5  -3   6        5.71        6.66      0.54 o
  -4  -3   6        0.24        0.47      0.39 o
  -3  -3   6      578.50      579.67      3.70 o
  -2  -3   6      689.42      717.57      5.15 o
  -1  -3   6        2.22        1.05      0.44 o
   0  -3   6      119.58      115.41      3.18 o
   1  -3   6      144.23      149.31      2.51 o
   2  -3   6       31.07       29.41      1.05 o
   3  -3   6      121.28      117.10      1.70 o
   4  -3   6       65.12       66.97      1.46 o
   5  -3   6       16.13       18.78      1.17 o
   6  -3   6      153.87      158.83      4.82 o
   7  -3   6       24.49       25.97      2.57 o
  -7  -2   6        6.37        8.30      1.86 o
  -6  -2   6       20.43       21.97      0.91 o
  -5  -2   6        3.48        2.63      0.47 o
  -4  -2   6       24.06       24.73      0.66 o
  -3  -2   6      476.85      497.97      2.67 o
  -2  -2   6       63.62       72.25      1.14 o
  -1  -2   6       14.85       11.61      0.70 o
   0  -2   6       48.57       40.30      1.45 o
   1  -2   6      889.22      949.75      6.03 o
   2  -2   6      239.17      238.84      2.14 o
   3  -2   6        1.34        1.25      0.47 o
   4  -2   6      101.36      101.17      1.62 o
   5  -2   6       58.74       69.33      2.31 o
   6  -2   6       13.77       15.72      2.54 o
   7  -2   6       20.29       24.31      2.65 o
  -7  -1   6        8.37        5.54      1.19 o
  -6  -1   6        6.78        6.74      0.67 o
  -5  -1   6       54.87       54.46      1.04 o
  -4  -1   6       87.91       94.13      1.16 o
  -3  -1   6       35.74       35.56      1.02 o
  -2  -1   6      205.18      218.12      1.81 o
  -1  -1   6     2387.45     2594.10     22.67 o
   0  -1   6     2270.28     2452.87     18.81 o
   1  -1   6       23.01       25.88      0.78 o
   2  -1   6        1.14        0.41      0.43 o
   3  -1   6       21.47       20.68      0.77 o
   4  -1   6       35.62       32.68      0.98 o
   5  -1   6       19.66       18.58      0.97 o
   6  -1   6        0.17       -0.03      0.54 o
   7  -1   6        0.10        0.35      1.10 o
  -7   0   6        3.21        2.92      0.96 o
  -6   0   6        1.30        0.92      0.58 o
  -5   0   6        4.69        5.33      0.52 o
  -4   0   6        1.55        1.71      0.39 o
  -3   0   6      112.07      121.99      1.57 o
  -2   0   6       52.02       57.63      1.16 o
  -1   0   6     1046.73     1147.41      8.26 o
   0   0   6      305.33      348.79      2.77 o
   1   0   6       36.63       38.64      0.76 o
   2   0   6        5.55        7.66      0.58 o
   3   0   6      314.16      335.92      3.43 o
   4   0   6        0.42        0.40      0.54 o
   5   0   6       12.31       14.68      1.00 o
   6   0   6        3.51        2.60      0.92 o
   7   0   6        3.29        3.51      1.23 o
  -7   1   6        0.23        0.22      1.03 o
  -6   1   6        5.41        6.20      0.75 o
  -5   1   6       14.79       14.52      0.74 o
  -4   1   6        3.71        3.55      0.46 o
  -3   1   6        9.61       10.42      0.47 o
  -2   1   6      249.44      249.62      3.02 o
  -1   1   6        0.45        0.28      0.30 o
   0   1   6      852.70      901.01      4.94 o
   1   1   6     2254.31     2477.29     16.32 o
   2   1   6      809.99      876.27      4.26 o
   3   1   6        0.56        0.27      0.46 o
   4   1   6       62.94       61.77      1.13 o
   5   1   6        1.85        2.16      0.73 o
   6   1   6        0.19       -0.05      0.91 o
   7   1   6        3.92        2.89      1.11 o
   8   1   6        2.13        1.27      1.60 o
  -7   2   6        4.60        4.43      1.24 o
  -6   2   6       25.00       28.72      1.25 o
  -5   2   6        5.98        6.84      0.80 o
  -4   2   6       47.27       46.25      0.99 o
  -3   2   6        2.50        1.98      0.43 o
  -2   2   6      338.94      349.25      3.07 o
  -1   2   6      195.60      225.05      2.35 o
   0   2   6        9.27        5.16      0.57 o
   1   2   6      425.48      480.13      2.97 o
   2   2   6       22.44       22.20      0.70 o
   3   2   6        5.11        5.50      0.53 o
   4   2   6        4.82        4.65      0.48 o
   5   2   6        8.16        8.14      0.81 o
   6   2   6        2.17        1.92      0.82 o
   7   2   6        4.47        2.98      1.10 o
   8   2   6        0.26        1.14      2.68 o
  -7   3   6      116.73      130.03      3.68 o
  -6   3   6        0.00        0.94      1.06 o
  -5   3   6       24.41       26.04      1.13 o
  -4   3   6       58.60       61.78      1.31 o
  -3   3   6       23.05       20.42      0.82 o
  -2   3   6        0.56        0.41      0.54 o
  -1   3   6       40.69       41.72      0.95 o
   0   3   6      787.18      808.32      4.39 o
   1   3   6      307.57      322.81      3.20 o
   2   3   6      416.78      411.93      2.82 o
   3   3   6      367.49      391.90      3.10 o
   4   3   6      127.03      130.46      2.14 o
   5   3   6        5.92        7.19      0.79 o
   6   3   6       15.29       15.92      1.02 o
   7   3   6        1.55        0.29      1.00 o
   8   3   6        0.84        1.22      2.05 o
  -6   4   6        0.77        2.12      1.81 o
  -5   4   6       20.47       20.42      1.14 o
  -4   4   6      242.33      254.06      3.14 o
  -3   4   6        0.71        1.68      0.65 o
  -2   4   6      197.98      212.93      2.43 o
  -1   4   6        4.72        6.40      0.58 o
   0   4   6      510.24      538.72      3.89 o
   1   4   6        1.66        2.84      0.70 o
   2   4   6      104.36       99.30      1.53 o
   3   4   6       90.13       88.97      1.35 o
   4   4   6        4.75        3.92      0.51 o
   5   4   6        3.03        4.10      0.77 o
   6   4   6        0.36        0.28      0.79 o
   7   4   6        3.26        2.15      1.06 o
   8   4   6        0.18       -0.08      1.60 o
  -6   5   6        0.28        1.53      1.87 o
  -5   5   6      281.85      288.51      4.74 o
  -4   5   6       81.23       79.53      2.02 o
  -3   5   6      178.69      176.32      2.73 o
  -2   5   6      480.18      486.44      6.63 o
  -1   5   6       39.84       35.96      1.05 o
   0   5   6        1.13        0.78      0.55 o
   1   5   6        0.25        1.00      0.57 o
   2   5   6      554.10      579.06      3.66 o
   3   5   6      133.99      136.25      1.93 o
   4   5   6       81.27       87.36      1.76 o
   5   5   6       33.25       34.15      1.20 o
   6   5   6       18.11       16.72      1.04 o
   7   5   6        3.87        4.06      1.05 o
  -6   6   6        3.07        3.02      1.90 o
  -5   6   6       31.52       34.46      2.19 o
  -4   6   6      143.95      155.59      4.20 o
  -3   6   6       42.84       46.68      1.99 o
  -2   6   6       78.56       87.55      2.38 o
  -1   6   6       63.19       79.04      2.25 o
   0   6   6       36.96       44.89      1.22 o
   1   6   6       19.34       15.88      0.89 o
   2   6   6       93.15       98.31      1.58 o
   3   6   6        6.10        4.50      0.84 o
   4   6   6        2.20        3.05      0.73 o
   5   6   6        7.33        6.11      0.48 o
   6   6   6        2.00        2.13      0.90 o
   7   6   6        1.24        1.40      1.11 o
  -5   7   6        3.45        3.33      1.50 o
  -4   7   6       81.28       86.36      3.59 o
  -3   7   6      312.04      291.14      4.53 o
  -2   7   6       16.72       10.48      1.38 o
  -1   7   6      248.88      240.38      6.82 o
   0   7   6      448.48      449.10      4.44 o
   1   7   6       12.93       12.40      1.10 o
   2   7   6       11.02       10.38      0.97 o
   3   7   6       18.56       20.30      1.31 o
   4   7   6       59.22       61.56      1.63 o
   5   7   6        7.52        7.50      0.94 o
   6   7   6       16.59       14.47      1.37 o
   7   7   6        6.75        5.86      1.24 o
  -5   8   6       37.78       35.00      2.29 o
  -4   8   6        6.05        2.83      1.71 o
  -3   8   6       38.80       37.27      2.72 o
  -2   8   6      269.80      262.53      5.75 o
  -1   8   6       13.79       20.02      2.12 o
   0   8   6        1.73        0.64      1.26 o
   1   8   6      147.72      152.08      3.38 o
   2   8   6       16.23       14.95      1.29 o
   3   8   6       34.37       38.78      1.69 o
   4   8   6       15.26       14.28      1.22 o
   5   8   6        0.00        0.82      1.01 o
   6   8   6        9.72        7.28      1.14 o
   7   8   6        0.70        0.19      1.20 o
  -4   9   6       34.24       36.50      3.60 o
  -3   9   6       39.19       34.04      2.83 o
  -2   9   6      207.06      192.76      5.23 o
  -1   9   6      108.57       96.81      3.95 o
   0   9   6       56.34       57.75      2.85 o
   1   9   6       85.60       88.05      2.88 o
   2   9   6       51.26       55.28      2.34 o
   3   9   6        0.07        0.29      1.14 o
   4   9   6        5.52        5.76      1.02 o
   5   9   6        0.07        0.27      1.04 o
   6   9   6        0.35        0.97      1.44 o
  -3  10   6       35.37       25.89      2.70 o
  -2  10   6        2.99        1.48      2.09 o
  -1  10   6       15.45       16.17      2.15 o
   0  10   6       58.74       56.63      2.00 o
   1  10   6        8.05        6.32      1.52 o
   2  10   6        0.60        0.31      1.39 o
   3  10   6       97.21      102.74      2.71 o
   4  10   6       17.40       16.61      1.32 o
   5  10   6        3.27        4.06      1.52 o
   6  10   6        9.28        9.84      1.72 o
  -2  11   6       47.73       54.06      3.42 o
  -1  11   6       77.19       73.65      4.83 o
   0  11   6      111.46      101.82      5.76 o
   1  11   6       10.38        7.36      1.75 o
   2  11   6       40.33       35.11      2.36 o
   3  11   6       15.67       17.17      1.66 o
   4  11   6        0.38       -0.06      1.28 o
   5  11   6        1.16        0.87      1.73 o
  -1  12   6        2.19        0.08      1.99 o
   0  12   6        0.78        1.11      1.90 o
   1  12   6        2.69        1.65      1.57 o
   2  12   6        3.10        3.29      1.65 o
   3  12   6       26.78       25.83      1.86 o
   4  12   6        8.09       10.20      1.61 o
  -3 -12   7       14.68       18.70      2.69 o
  -2 -12   7       22.46       25.56      2.16 o
  -1 -12   7        4.07        4.01      1.96 o
   0 -12   7        5.95        3.74      2.11 o
  -4 -11   7        1.15       -0.10      2.00 o
  -3 -11   7        9.33       10.90      1.61 o
  -2 -11   7       24.43       27.07      2.11 o
  -1 -11   7       69.52       63.23      2.95 o
   0 -11   7        0.69        0.18      1.30 o
   1 -11   7       13.04       14.68      1.67 o
   2 -11   7        1.07        2.96      1.53 o
  -5 -10   7       15.89       15.36      1.83 o
  -4 -10   7        2.09        1.43      1.50 o
  -3 -10   7       44.88       45.67      1.67 o
  -2 -10   7       58.10       56.81      2.07 o
  -1 -10   7        3.17        4.78      1.36 o
   0 -10   7        0.02        0.03      1.31 o
   1 -10   7       62.31       59.47      2.86 o
   2 -10   7       32.00       30.55      2.13 o
   3 -10   7        0.02       -0.08      1.58 o
  -6  -9   7       15.90       15.19      1.79 o
  -5  -9   7       21.88       21.68      2.03 o
  -4  -9   7        2.87        3.80      1.13 o
  -3  -9   7        0.51        0.01      1.21 o
  -2  -9   7        0.35        0.70      0.94 o
  -1  -9   7      124.56      128.00      3.43 o
   0  -9   7      172.66      170.86      4.58 o
   1  -9   7      194.61      188.91      4.63 o
   2  -9   7        8.25        7.93      1.79 o
   3  -9   7       32.71       31.82      2.70 o
   4  -9   7        2.77        2.66      1.73 o
  -6  -8   7        0.89        0.33      1.10 o
  -5  -8   7        0.01        0.93      1.22 o
  -4  -8   7       73.75       77.68      1.96 o
  -3  -8   7      155.66      158.28      2.83 o
  -2  -8   7       12.57       14.64      1.23 o
  -1  -8   7      153.32      160.21      7.26 o
   0  -8   7       79.03       79.73      3.76 o
   1  -8   7        1.05        2.55      1.56 o
   2  -8   7       60.38       66.86      5.10 o
   3  -8   7       27.55       28.05      2.45 o
   4  -8   7       54.44       52.49      5.37 o
  -6  -7   7        6.26        3.89      1.26 o
  -5  -7   7       76.06       83.43      2.97 o
  -4  -7   7      154.71      163.75      2.54 o
  -3  -7   7      206.31      213.76      3.72 o
  -2  -7   7       10.42        8.92      1.07 o
  -1  -7   7        0.00        0.37      1.09 o
   0  -7   7      121.60      124.20      2.55 o
   1  -7   7      289.85      288.17      5.37 o
   2  -7   7      285.69      269.77      5.44 o
   3  -7   7       60.43       58.09      3.14 o
   4  -7   7        1.75        1.46      1.75 o
   5  -7   7       46.26       38.95      3.05 o
  -7  -6   7        3.99        5.31      1.99 o
  -6  -6   7       16.49       16.15      1.29 o
  -5  -6   7       20.08       20.22      1.13 o
  -4  -6   7       31.78       34.94      1.54 o
  -3  -6   7       35.47       37.96      1.16 o
  -2  -6   7       78.50       77.87      1.95 o
  -1  -6   7      328.93      326.96      8.66 o
   0  -6   7        0.01       -0.04      0.89 o
   1  -6   7      172.99      173.53      3.21 o
   2  -6   7       11.44        9.42      0.94 o
   3  -6   7       11.55       10.33      1.22 o
   4  -6   7       68.70       67.99      3.41 o
   5  -6   7        0.03       -0.06      2.05 o
  -7  -5   7       29.46       31.94      2.22 o
  -6  -5   7       22.12       23.01      1.35 o
  -5  -5   7       27.17       32.36      1.11 o
  -4  -5   7       43.17       39.76      0.98 o
  -3  -5   7       86.80       85.87      1.43 o
  -2  -5   7      151.96      147.51      2.44 o
  -1  -5   7      489.15      503.97      3.85 o
   0  -5   7       17.19       16.51      1.44 o
   1  -5   7       81.24       84.01      1.48 o
   2  -5   7      367.83      354.44      3.81 o
   3  -5   7      184.32      182.97      2.84 o
   4  -5   7       96.78       98.63      4.88 o
   5  -5   7        2.15        4.03      1.94 o
   6  -5   7        3.59        3.22      2.10 o
  -7  -4   7        3.19        4.70      1.59 o
  -6  -4   7       10.87       10.22      0.88 o
  -5  -4   7       53.79       50.77      1.40 o
  -4  -4   7       23.97       22.08      1.00 o
  -3  -4   7        1.74        0.76      0.45 o
  -2  -4   7       12.28       12.65      0.62 o
  -1  -4   7       99.14      104.43      2.26 o
   0  -4   7       89.95      106.52      2.43 o
   1  -4   7       60.94       56.45      1.49 o
   2  -4   7       17.03       14.52      0.82 o
   3  -4   7      105.17      119.42      2.14 o
   4  -4   7        7.76        9.42      1.10 o
   5  -4   7       80.36       81.19      2.54 o
   6  -4   7        7.80        5.72      1.96 o
  -7  -3   7       19.32       19.48      2.27 o
  -6  -3   7        0.04       -0.03      0.67 o
  -5  -3   7       44.10       44.36      1.03 o
  -4  -3   7      166.68      168.16      1.88 o
  -3  -3   7       44.09       45.85      1.13 o
  -2  -3   7       54.66       57.89      0.95 o
  -1  -3   7       37.76       42.39      0.93 o
   0  -3   7       19.83       17.98      2.14 o
   1  -3   7      134.74      138.98      2.36 o
   2  -3   7       32.40       31.55      1.19 o
   3  -3   7      231.09      241.43      2.43 o
   4  -3   7       96.18       95.55      1.74 o
   5  -3   7       29.06       30.98      1.66 o
   6  -3   7        0.81        2.02      1.62 o
   7  -3   7        4.90        2.43      1.93 o
  -7  -2   7       11.79       10.37      2.09 o
  -6  -2   7       29.38       30.73      1.21 o
  -5  -2   7        0.05       -0.02      0.41 o
  -4  -2   7       16.36       16.50      0.79 o
  -3  -2   7      129.81      131.75      1.50 o
  -2  -2   7       17.49       18.60      0.77 o
  -1  -2   7       50.71       64.03      0.95 o
   0  -2   7      234.36      238.95      2.01 o
   1  -2   7        8.41        8.47      0.57 o
   2  -2   7      275.31      301.39      5.33 o
   3  -2   7        6.57        7.80      0.68 o
   4  -2   7        0.70        1.05      0.69 o
   5  -2   7       22.00       20.21      1.21 o
   6  -2   7       22.13       21.49      2.05 o
   7  -2   7       42.79       47.58      3.37 o
  -7  -1   7       25.92       25.29      2.52 o
  -6  -1   7        6.52        5.33      0.79 o
  -5  -1   7       20.62       20.27      0.69 o
  -4  -1   7       66.17       65.64      1.36 o
  -3  -1   7       26.70       25.69      0.98 o
  -2  -1   7      321.29      329.38      2.65 o
  -1  -1   7        0.50        0.17      0.29 o
   0  -1   7      103.77      109.37      2.35 o
   1  -1   7      113.33      135.08      3.06 o
   2  -1   7      148.11      141.97      1.79 o
   3  -1   7       12.38       13.06      0.75 o
   4  -1   7       39.67       40.20      1.13 o
   5  -1   7      122.39      128.33      2.21 o
   6  -1   7        0.62        0.50      1.28 o
   7  -1   7        3.95        2.52      1.32 o
  -7   0   7       17.01       19.80      2.50 o
  -6   0   7       55.40       59.85      2.17 o
  -5   0   7       72.57       76.73      1.86 o
  -4   0   7      160.02      162.39      1.89 o
  -3   0   7       41.32       38.40      1.12 o
  -2   0   7       28.39       25.89      0.88 o
  -1   0   7        0.61        0.29      0.25 o
   0   0   7       60.60       68.70      1.97 o
   1   0   7        4.78        7.92      1.61 o
   2   0   7      363.45      370.37      2.52 o
   3   0   7      228.63      235.45      2.85 o
   4   0   7      113.69      112.62      1.48 o
   5   0   7        0.00       -0.04      0.85 o
   6   0   7        0.02        0.43      1.21 o
   7   0   7        0.97       -0.06      1.25 o
  -7   1   7       19.82       24.14      1.98 o
  -6   1   7       59.98       64.59      2.11 o
  -5   1   7       79.53       78.48      1.15 o
  -4   1   7       39.08       34.52      0.99 o
  -3   1   7       23.46       26.52      0.95 o
  -2   1   7      144.21      131.11      1.79 o
  -1   1   7      100.70      119.76      1.27 o
   0   1   7      113.75      120.17      2.02 o
   1   1   7        0.01       -0.03      0.54 o
   2   1   7      482.94      496.86      3.85 o
   3   1   7      115.65      118.04      1.63 o
   4   1   7       44.39       40.96      1.08 o
   5   1   7       49.91       55.22      1.60 o
   6   1   7        0.27        0.85      1.01 o
   7   1   7       23.87       23.89      1.77 o
  -7   2   7        0.14        1.05      1.57 o
  -6   2   7      281.17      295.82      3.25 o
  -5   2   7       83.77       86.25      1.96 o
  -4   2   7       34.98       38.16      1.06 o
  -3   2   7      100.96      106.59      1.30 o
  -2   2   7      218.56      237.86      2.06 o
  -1   2   7        7.51        6.90      0.45 o
   0   2   7      257.75      264.51      4.37 o
   1   2   7       35.88       39.18      7.20 o
   2   2   7      112.40      114.52      1.51 o
   3   2   7        8.36        6.83      0.59 o
   4   2   7       25.36       24.11      0.82 o
   5   2   7      134.83      133.70      2.07 o
   6   2   7        2.07        2.38      1.08 o
   7   2   7       12.14       11.55      1.84 o
  -6   3   7       23.39       23.10      2.43 o
  -5   3   7      117.09      120.22      1.97 o
  -4   3   7        0.60       -0.03      0.66 o
  -3   3   7      114.93      122.71      1.66 o
  -2   3   7        9.94       10.04      0.71 o
  -1   3   7      233.60      248.85      2.20 o
   0   3   7        3.06        2.49      0.54 o
   1   3   7      113.77      130.95      2.42 o
   2   3   7       13.95       14.74      0.74 o
   3   3   7       11.41       11.38      0.73 o
   4   3   7      169.95      162.43      1.83 o
   5   3   7       20.44       17.70      1.03 o
   6   3   7       10.21       10.43      1.08 o
   7   3   7       13.93       12.13      1.44 o
  -6   4   7       36.50       38.65      2.46 o
  -5   4   7        2.21        2.73      1.44 o
  -4   4   7      147.31      143.13      2.51 o
  -3   4   7      259.77      277.41      3.19 o
  -2   4   7       21.97       23.99      1.13 o
  -1   4   7       44.41       37.48      1.07 o
   0   4   7       32.90       43.97      1.10 o
   1   4   7      101.90      109.11      1.56 o
   2   4   7       44.56       46.92      1.04 o
   3   4   7        0.17       -0.03      0.57 o
   4   4   7       17.72       15.78      0.73 o
   5   4   7        2.29        2.98      0.88 o
   6   4   7        0.07        0.58      0.89 o
   7   4   7       15.20       15.12      1.72 o
  -6   5   7        1.58        1.41      2.05 o
  -5   5   7       79.17       73.69      2.74 o
  -4   5   7        1.05        1.40      1.11 o
  -3   5   7      273.06      262.49      3.81 o
  -2   5   7      238.23      228.22      4.30 o
  -1   5   7       24.29       22.42      1.08 o
   0   5   7       39.97       40.24      1.24 o
   1   5   7      160.81      164.93      1.90 o
   2   5   7       33.00       34.89      1.10 o
   3   5   7        9.41       10.63      0.90 o
   4   5   7       14.15       14.96      0.92 o
   5   5   7        0.97        0.88      0.45 o
   6   5   7       29.68       25.98      2.21 o
   7   5   7        2.53        1.29      1.20 o
  -5   6   7        0.34        0.39      1.48 o
  -4   6   7       66.01       67.83      2.35 o
  -3   6   7       12.48       10.93      1.34 o
  -2   6   7       36.62       33.22      1.80 o
  -1   6   7      281.59      290.53      4.11 o
   0   6   7      121.91      118.80      2.29 o
   1   6   7       54.98       49.70      1.91 o
   2   6   7        0.01        0.65      0.82 o
   3   6   7       56.25       55.20      2.07 o
   4   6   7        6.25        7.78      1.02 o
   5   6   7        1.42        0.87      0.61 o
   6   6   7        1.05        0.71      1.05 o
   7   6   7        1.54        0.48      1.15 o
  -5   7   7       16.35       16.09      1.95 o
  -4   7   7        2.80        1.30      1.72 o
  -3   7   7      153.37      148.54      3.39 o
  -2   7   7      311.50      293.31      4.51 o
  -1   7   7      256.14      235.48      4.00 o
   0   7   7       73.70       75.59      2.66 o
   1   7   7        0.75        1.09      0.95 o
   2   7   7       36.57       41.18      1.66 o
   3   7   7       83.87       94.25      2.69 o
   4   7   7       17.37       19.03      1.32 o
   5   7   7        0.04        0.72      0.70 o
   6   7   7        2.12        1.56      1.07 o
   7   7   7        0.07       -0.06      1.24 o
  -4   8   7       30.70       30.08      2.69 o
  -3   8   7       42.58       42.51      2.99 o
  -2   8   7        0.62        1.67      1.86 o
  -1   8   7       25.48       26.66      2.58 o
   0   8   7       86.92       91.66      3.37 o
   1   8   7      111.21      118.08      3.14 o
   2   8   7       83.71       81.16      2.29 o
   3   8   7       49.32       52.23      2.29 o
   4   8   7        7.25        7.64      1.12 o
   5   8   7        2.01        0.35      1.07 o
   6   8   7        3.87        4.48      1.19 o
  -4   9   7        0.31        0.51      2.14 o
  -3   9   7       39.63       37.56      2.91 o
  -2   9   7        0.00        0.53      1.82 o
  -1   9   7      186.21      189.22      5.32 o
   0   9   7      440.65      426.81      5.93 o
   1   9   7      102.37       99.20      3.11 o
   2   9   7       17.43       15.50      1.47 o
   3   9   7       16.14       15.86      1.51 o
   4   9   7        0.97        1.07      1.08 o
   5   9   7       35.43       37.85      1.79 o
   6   9   7        6.41        7.18      1.71 o
  -3  10   7        0.42        0.46      3.43 o
  -2  10   7       25.86       21.06      2.61 o
  -1  10   7       40.34       33.34      2.86 o
   0  10   7       31.44       26.72      2.09 o
   1  10   7       32.47       31.58      2.24 o
   2  10   7        0.71        1.71      1.31 o
   3  10   7       13.49       13.50      1.55 o
   4  10   7        7.38        7.58      1.35 o
   5  10   7       12.25       15.59      1.93 o
  -2  11   7        1.03        0.06      2.07 o
  -1  11   7       13.92       12.78      2.48 o
   0  11   7        0.29        0.31      1.93 o
   1  11   7       96.72       97.44      3.34 o
   2  11   7       93.80      104.41      3.00 o
   3  11   7       28.56       30.96      1.93 o
   4  11   7       27.66       27.23      2.27 o
   5  11   7       19.78       20.07      2.13 o
   0  12   7        2.88       -0.11      2.11 o
   1  12   7        7.64        4.30      1.75 o
   2  12   7       18.56       15.07      1.76 o
   3  12   7       11.81       11.61      1.65 o
  -3 -11   8       24.26       26.52      1.96 o
  -2 -11   8        9.35       11.42      2.25 o
  -1 -11   8        0.32       -0.07      1.48 o
   0 -11   8       12.72       15.35      1.89 o
   1 -11   8       35.90       42.87      5.56 o
  -4 -10   8        5.68        6.05      2.15 o
  -3 -10   8        6.66        8.03      1.13 o
  -2 -10   8       52.72       51.25      1.89 o
  -1 -10   8       27.95       22.93      1.97 o
   0 -10   8        0.10       -0.07      1.45 o
   1 -10   8        3.33        5.61      1.72 o
   2 -10   8        3.72        2.57      1.88 o
  -5  -9   8        0.44       -0.09      1.79 o
  -4  -9   8       11.95       13.30      2.11 o
  -3  -9   8       75.28       78.76      2.61 o
  -2  -9   8        3.16        2.25      1.02 o
  -1  -9   8       24.96       25.58      2.47 o
   0  -9   8       12.98       11.47      1.82 o
   1  -9   8       16.20       17.15      2.07 o
   2  -9   8        8.83        8.37      1.95 o
   3  -9   8        5.98        8.35      2.19 o
  -6  -8   8        3.93        3.45      1.86 o
  -5  -8   8       18.37       18.41      2.27 o
  -4  -8   8        6.50        4.80      1.16 o
  -3  -8   8        9.36       10.06      1.23 o
  -2  -8   8       28.51       26.38      1.52 o
  -1  -8   8      104.53      109.18      3.17 o
   0  -8   8      292.64      283.27      4.64 o
   1  -8   8       96.41       81.90      3.28 o
   2  -8   8        0.10        0.52      1.64 o
   3  -8   8       30.54       24.37      2.53 o
   4  -8   8        0.12        2.74      1.90 o
  -6  -7   8        1.69        2.30      1.72 o
  -5  -7   8       56.91       56.04      2.99 o
  -4  -7   8        2.95        1.48      1.26 o
  -3  -7   8        1.14        1.90      0.95 o
  -2  -7   8      177.74      185.80      2.99 o
  -1  -7   8      527.46      536.86      9.99 o
   0  -7   8       11.85       10.37      1.27 o
   1  -7   8       21.33       19.49      1.68 o
   2  -7   8       21.63       18.90      2.15 o
   3  -7   8       94.82      109.71      3.93 o
   4  -7   8        2.01        3.98      1.96 o
  -6  -6   8        0.67        1.71      1.36 o
  -5  -6   8        3.92        3.95      1.05 o
  -4  -6   8       23.01       24.09      1.13 o
  -3  -6   8       76.44       78.79      1.59 o
  -2  -6   8      140.89      144.26      1.90 o
  -1  -6   8        0.08        0.34      0.32 o
   0  -6   8       10.81       16.46      1.82 o
   1  -6   8      302.58      288.11      4.71 o
   2  -6   8      342.61      316.55      3.92 o
   3  -6   8      127.60      110.44      3.87 o
   4  -6   8        8.70        9.48      1.89 o
   5  -6   8       36.73       37.55      3.88 o
  -6  -5   8        8.23        8.16      1.19 o
  -5  -5   8        4.56        3.91      1.03 o
  -4  -5   8        0.70        0.06      0.53 o
  -3  -5   8      325.05      325.44      3.79 o
  -2  -5   8      161.27      169.20      2.04 o
  -1  -5   8      188.51      201.26      2.68 o
   0  -5   8      215.21      201.50      4.64 o
   1  -5   8     1024.39     1053.59      5.73 o
   2  -5   8      149.79      145.42      2.46 o
   3  -5   8       32.11       27.61      1.96 o
   4  -5   8       38.80       39.45      1.97 o
   5  -5   8       56.86       63.68      3.29 o
  -7  -4   8        0.85        2.47      1.86 o
  -6  -4   8       22.83       26.61      1.69 o
  -5  -4   8       40.57       43.82      1.51 o
  -4  -4   8        6.58        8.06      0.76 o
  -3  -4   8       48.64       45.58      0.97 o
  -2  -4   8       40.84       39.44      1.16 o
  -1  -4   8       45.01       48.01      1.29 o
   0  -4   8      149.60      145.35      3.82 o
   1  -4   8        0.53        1.65      1.21 o
   2  -4   8      224.36      225.53      2.71 o
   3  -4   8      209.06      217.91      2.75 o
   4  -4   8       89.04       86.61      2.20 o
   5  -4   8       52.10       53.68      3.14 o
   6  -4   8       12.36       14.40      2.13 o
  -7  -3   8        8.70        7.01      2.05 o
  -6  -3   8        3.36        2.86      1.22 o
  -5  -3   8       14.17       14.22      0.99 o
  -4  -3   8       19.30       20.79      0.87 o
  -3  -3   8        2.62        2.22      0.64 o
  -2  -3   8       47.84       46.50      0.89 o
  -1  -3   8      507.98      498.96      3.55 o
   0  -3   8      349.27      358.88      4.36 o
   1  -3   8      811.65      848.78      7.13 o
   2  -3   8      145.95      151.17      2.18 o
   3  -3   8      328.59      348.48      3.78 o
   4  -3   8      357.76      340.69      3.50 o
   5  -3   8       20.89       19.82      1.55 o
   6  -3   8       27.75       28.21      4.24 o
  -7  -2   8        0.09       -0.09      1.90 o
  -6  -2   8       19.15       17.93      1.63 o
  -5  -2   8        9.52        8.27      0.86 o
  -4  -2   8        8.33        8.17      0.78 o
  -3  -2   8       96.88      100.27      1.54 o
  -2  -2   8       26.85       23.19      0.90 o
  -1  -2   8       49.73       46.09      2.20 o
   0  -2   8       52.62       50.19      1.62 o
   1  -2   8        4.90        3.44      0.50 o
   2  -2   8        0.43        0.84      0.59 o
   3  -2   8       78.48       78.38      1.66 o
   4  -2   8      183.64      186.53      2.89 o
   5  -2   8       54.81       58.34      2.13 o
   6  -2   8        8.70        8.66      2.01 o
  -7  -1   8       30.09       35.79      3.07 o
  -6  -1   8       38.31       37.23      2.44 o
  -5  -1   8      190.32      201.73      2.88 o
  -4  -1   8        4.34        5.67      0.77 o
  -3  -1   8       12.75       13.38      0.87 o
  -2  -1   8      231.59      227.70      3.06 o
  -1  -1   8       79.57       78.53      1.17 o
   0  -1   8      203.33      204.47      2.32 o
   1  -1   8      144.20      138.31      2.37 o
   2  -1   8       23.35       22.52      0.88 o
   3  -1   8      574.27      608.21      3.75 o
   4  -1   8      250.71      256.93      2.75 o
   5  -1   8        1.04        1.76      1.06 o
   6  -1   8      181.51      194.11      4.12 o
   7  -1   8        7.46        8.06      3.37 o
  -7   0   8        1.56        3.06      2.11 o
  -6   0   8       22.73       24.31      2.36 o
  -5   0   8        2.01        1.51      0.96 o
  -4   0   8       19.06       19.55      1.02 o
  -3   0   8       69.18       70.28      1.55 o
  -2   0   8       16.29       14.74      0.77 o
  -1   0   8       46.13       42.99      1.00 o
   0   0   8        2.96        2.86      0.58 o
   1   0   8       12.47       12.93      0.82 o
   2   0   8      148.88      148.39      1.70 o
   3   0   8       69.03       65.93      1.24 o
   4   0   8       40.71       40.38      1.21 o
   5   0   8      142.09      149.06      2.91 o
   6   0   8       68.09       72.81      2.76 o
   7   0   8        8.41        7.64      1.54 o
  -6   1   8       40.19       37.22      1.85 o
  -5   1   8      165.44      173.22      4.05 o
  -4   1   8      187.37      189.45      2.46 o
  -3   1   8      933.37      974.81      5.31 o
  -2   1   8      139.27      145.38      1.92 o
  -1   1   8      145.73      137.66      1.79 o
   0   1   8      177.70      178.46      2.14 o
   1   1   8       20.70       17.58      0.90 o
   2   1   8      118.99      108.77      2.09 o
   3   1   8       12.62       11.64      0.78 o
   4   1   8       12.88       10.28      0.82 o
   5   1   8       93.57      101.16      2.90 o
   6   1   8      175.81      186.31      5.57 o
   7   1   8       12.30       15.04      1.82 o
  -6   2   8        1.59       -0.08      1.50 o
  -5   2   8       20.02       20.48      0.89 o
  -4   2   8      311.88      291.50      7.93 o
  -3   2   8       20.70       20.03      1.11 o
  -2   2   8      107.52      102.81      1.65 o
  -1   2   8       11.14        8.79      0.58 o
   0   2   8       42.06       37.51      1.86 o
   1   2   8       46.68       48.12      0.90 o
   2   2   8       45.52       44.14      1.05 o
   3   2   8       31.43       31.26      0.95 o
   4   2   8      106.17      106.64      1.57 o
   5   2   8      127.77      123.24      2.63 o
   6   2   8       22.51       24.06      2.02 o
   7   2   8       58.51       61.28      2.59 o
  -6   3   8        0.39        1.37      1.64 o
  -5   3   8        0.38        0.69      1.24 o
  -4   3   8      335.61      335.81      3.86 o
  -3   3   8      575.64      581.87      4.99 o
  -2   3   8      145.54      142.50      2.11 o
  -1   3   8      964.01      999.11      7.37 o
   0   3   8      319.18      318.73      3.13 o
   1   3   8      440.60      449.72      3.46 o
   2   3   8        1.02        1.06      0.58 o
   3   3   8        0.01        0.12      0.69 o
   4   3   8        9.57       10.29      0.78 o
   5   3   8        0.20        0.23      0.43 o
   6   3   8        3.54        3.54      1.22 o
   7   3   8        3.95        3.80      1.50 o
  -6   4   8       11.92       11.87      1.79 o
  -5   4   8      123.08      126.22      3.02 o
  -4   4   8      138.94      134.16      2.49 o
  -3   4   8       83.08       84.06      1.93 o
  -2   4   8      205.74      208.89      3.10 o
  -1   4   8        4.03        6.17      0.75 o
   0   4   8      229.85      215.93      2.73 o
   1   4   8        1.03        1.69      0.61 o
   2   4   8        1.65        1.73      0.63 o
   3   4   8       46.00       45.43      1.46 o
   4   4   8       63.48       65.02      1.54 o
   5   4   8        1.10        1.23      0.50 o
   6   4   8       16.60       15.36      1.42 o
   7   4   8       60.65       61.26      2.27 o
  -5   5   8       17.89       15.67      1.81 o
  -4   5   8       31.87       30.50      2.41 o
  -3   5   8        0.51        1.31      1.02 o
  -2   5   8      195.28      185.96      3.23 o
  -1   5   8      834.76      850.59      5.49 o
   0   5   8       74.61       70.99      1.79 o
   1   5   8      141.89      155.32      2.38 o
   2   5   8       97.94       95.14      2.03 o
   3   5   8      119.40      121.17      2.26 o
   4   5   8        5.03        4.27      0.80 o
   5   5   8        0.04        0.00      0.58 o
   6   5   8        0.76        1.93      1.11 o
   7   5   8        2.74        2.77      1.26 o
  -5   6   8       35.84       30.95      2.26 o
  -4   6   8       10.85       12.36      2.02 o
  -3   6   8      127.21      116.31      2.90 o
  -2   6   8      255.04      236.09      4.16 o
  -1   6   8      177.52      171.92      4.78 o
   0   6   8       23.87       18.82      1.25 o
   1   6   8       27.75       25.87      1.22 o
   2   6   8      120.39      124.78      2.78 o
   3   6   8        8.53        8.20      1.24 o
   4   6   8        1.39        2.22      0.78 o
   5   6   8        8.96        9.08      0.88 o
   6   6   8       10.74       11.35      1.38 o
   7   6   8        0.15       -0.07      1.37 o
  -4   7   8        0.00       -0.09      1.79 o
  -3   7   8       46.24       58.56      3.27 o
  -2   7   8       69.33       61.71      2.34 o
  -1   7   8        3.86        2.36      1.29 o
   0   7   8       41.60       39.48      1.95 o
   1   7   8      397.57      412.49      5.45 o
   2   7   8      158.69      162.88      3.36 o
   3   7   8        0.32        0.73      1.29 o
   4   7   8        3.65        3.42      1.04 o
   5   7   8       12.35       13.04      1.33 o
   6   7   8        0.07       -0.06      1.16 o
  -4   8   8        7.21        2.91      2.10 o
  -3   8   8       11.24        7.26      2.08 o
  -2   8   8        4.31        4.79      1.91 o
  -1   8   8       62.01       53.34      3.08 o
   0   8   8       20.67       18.52      1.73 o
   1   8   8      182.51      189.61      4.74 o
   2   8   8      102.09      107.15      2.65 o
   3   8   8       19.08       17.18      1.73 o
   4   8   8       23.71       26.39      1.62 o
   5   8   8       12.53       12.67      1.40 o
   6   8   8        0.00       -0.06      1.24 o
  -3   9   8       10.23       14.12      4.62 o
  -2   9   8        7.27       12.24      2.30 o
  -1   9   8       60.34       61.61      3.47 o
   0   9   8        1.09        1.56      1.41 o
   1   9   8        4.89        3.42      1.55 o
   2   9   8      123.45      130.32      2.99 o
   3   9   8       85.25       91.61      3.05 o
   4   9   8      126.53      139.74      3.00 o
   5   9   8        1.69        2.05      1.14 o
  -2  10   8        2.90        0.84      2.03 o
  -1  10   8        4.63        3.97      1.91 o
   0  10   8        4.47        3.29      1.48 o
   1  10   8       25.21       21.94      2.01 o
   2  10   8        9.82       11.59      1.58 o
   3  10   8       75.14       81.54      3.10 o
   4  10   8       24.47       26.78      1.69 o
   5  10   8        1.81        2.59      1.65 o
  -1  11   8        3.86        7.35      2.22 o
   0  11   8       14.00       15.20      2.52 o
   1  11   8       13.15       11.67      1.83 o
   2  11   8       24.62       20.84      1.79 o
   3  11   8        0.06        0.41      1.33 o
   4  11   8       12.81       13.57      2.43 o
  -3 -10   9       36.63       41.44      2.22 o
  -2 -10   9        2.16        0.79      1.11 o
  -1 -10   9        2.93        1.57      1.50 o
   0 -10   9        0.00       -0.08      1.56 o
   1 -10   9       37.38       39.91      2.79 o
  -4  -9   9      117.46      127.44      4.24 o
  -3  -9   9       25.83       31.54      1.93 o
  -2  -9   9       78.30       82.40      3.44 o
  -1  -9   9       32.65       30.33      1.86 o
   0  -9   9        3.17        2.14      1.51 o
   1  -9   9        1.23       -0.08      1.60 o
   2  -9   9        1.09        2.10      1.80 o
  -5  -8   9        0.22       -0.05      1.81 o
  -4  -8   9        2.91        4.54      1.70 o
  -3  -8   9        0.54        2.84      1.34 o
  -2  -8   9      253.10      260.61      4.55 o
  -1  -8   9       51.65       55.60      2.20 o
   0  -8   9        0.43        1.07      1.33 o
   1  -8   9        4.61        5.64      1.55 o
   2  -8   9        4.27        2.63      1.62 o
   3  -8   9       43.11       50.15      3.26 o
  -5  -7   9        5.13        5.67      1.49 o
  -4  -7   9       12.33       11.98      1.16 o
  -3  -7   9      243.41      245.70      4.07 o
  -2  -7   9      315.71      320.88      3.89 o
  -1  -7   9      129.18      127.91      2.63 o
   0  -7   9        1.50        1.19      1.38 o
   1  -7   9      111.50      100.93      3.01 o
   2  -7   9        3.85        2.15      1.60 o
   3  -7   9        9.87        7.80      1.90 o
   4  -7   9        4.13        0.48      1.95 o
  -6  -6   9        1.08        0.48      1.39 o
  -5  -6   9        0.15        0.49      1.01 o
  -4  -6   9       10.21       11.51      1.13 o
  -3  -6   9        0.39        0.08      0.80 o
  -2  -6   9       33.92       38.72      1.18 o
  -1  -6   9        1.66        2.34      0.55 o
   0  -6   9     1010.49     1033.84      8.34 o
   1  -6   9        0.37       -0.03      0.60 o
   2  -6   9       40.48       39.57      2.12 o
   3  -6   9       18.29       18.72      2.28 o
   4  -6   9       14.78       14.09      2.22 o
   5  -6   9        2.73        2.24      2.03 o
  -6  -5   9        4.48        2.72      1.17 o
  -5  -5   9        1.40        1.75      1.04 o
  -4  -5   9       41.97       43.16      1.63 o
  -3  -5   9       40.19       38.64      1.02 o
  -2  -5   9       95.68       96.99      2.13 o
  -1  -5   9      708.63      729.44      6.30 o
   0  -5   9      224.96      207.57      4.96 o
   1  -5   9      460.06      466.16      5.76 o
   2  -5   9        3.44        3.01      1.06 o
   3  -5   9      137.92      135.56      3.22 o
   4  -5   9       15.53       16.57      2.23 o
   5  -5   9       22.94       22.69      2.38 o
  -6  -4   9        5.14        7.01      1.26 o
  -5  -4   9       58.69       62.06      2.01 o
  -4  -4   9        0.05       -0.04      0.80 o
  -3  -4   9       26.34       26.86      1.11 o
  -2  -4   9       29.62       34.71      1.07 o
  -1  -4   9        3.66        2.26      0.64 o
   0  -4   9      433.25      465.76      5.57 o
   1  -4   9        0.02        1.94      1.64 o
   2  -4   9      790.95      810.09      7.47 o
   3  -4   9       85.85       87.13      1.90 o
   4  -4   9       67.48       73.11      3.41 o
   5  -4   9       10.12        9.58      1.99 o
  -6  -3   9       18.74       19.61      1.80 o
  -5  -3   9        0.01       -0.07      1.34 o
  -4  -3   9       48.80       49.69      1.81 o
  -3  -3   9       26.76       25.31      1.07 o
  -2  -3   9       15.34       11.93      0.74 o
  -1  -3   9      273.12      260.88      4.47 o
   0  -3   9      166.03      149.14      2.61 o
   1  -3   9      516.54      536.44      4.38 o
   2  -3   9       99.37       95.57      1.85 o
   3  -3   9      511.42      539.42      4.30 o
   4  -3   9        1.21        1.02      1.09 o
   5  -3   9       42.77       44.33      2.91 o
   6  -3   9        1.52        2.68      1.93 o
  -6  -2   9        3.16        3.42      1.42 o
  -5  -2   9      100.20      110.16      2.55 o
  -4  -2   9       62.71       64.49      1.68 o
  -3  -2   9        5.50        4.35      1.16 o
  -2  -2   9       81.26       88.21      2.51 o
  -1  -2   9       59.50       60.44      1.11 o
   0  -2   9       26.30       25.83      2.00 o
   1  -2   9        3.72        2.53      0.62 o
   2  -2   9      856.98      881.23      5.67 o
   3  -2   9        6.75        6.93      0.93 o
   4  -2   9      137.89      153.50      2.63 o
   5  -2   9       50.88       51.80      2.98 o
   6  -2   9       10.40        9.59      1.75 o
  -6  -1   9      176.55      195.20     12.04 o
  -5  -1   9       35.97       40.74      2.16 o
  -4  -1   9        2.03        2.28      0.88 o
  -3  -1   9      117.59      127.31      2.23 o
  -2  -1   9       63.26       62.50      2.19 o
  -1  -1   9       65.98       60.78      1.21 o
   0  -1   9        0.27        0.27      0.67 o
   1  -1   9      474.61      483.16      4.30 o
   2  -1   9      101.50       95.98      1.76 o
   3  -1   9       60.52       65.91      1.55 o
   4  -1   9       58.20       54.33      1.43 o
   5  -1   9      133.12      145.62      3.64 o
   6  -1   9        6.72        5.97      1.58 o
  -6   0   9        0.22        1.75      1.98 o
  -5   0   9       42.43       43.40      2.25 o
  -4   0   9       84.43       85.65      2.42 o
  -3   0   9       61.63       58.24      1.66 o
  -2   0   9      168.33      169.27      3.97 o
  -1   0   9       31.71       30.51      0.84 o
   0   0   9      374.36      364.60      3.87 o
   1   0   9       30.69       31.33      1.47 o
   2   0   9       15.70       14.48      0.80 o
   3   0   9       35.33       37.08      1.27 o
   4   0   9      315.22      327.71      4.13 o
   5   0   9        3.44        2.45      1.48 o
   6   0   9       15.67       18.85      1.85 o
  -6   1   9       31.08       33.71      2.84 o
  -5   1   9       43.89       43.75      2.26 o
  -4   1   9      167.51      169.52      3.32 o
  -3   1   9      405.04      418.92      6.80 o
  -2   1   9       60.53       56.35      1.61 o
  -1   1   9      649.84      649.81      5.16 o
   0   1   9       10.89        8.03      0.91 o
   1   1   9        2.60        2.66      0.95 o
   2   1   9       10.45        8.54      1.12 o
   3   1   9      169.09      174.86      2.31 o
   4   1   9       52.45       51.93      1.49 o
   5   1   9        1.72        1.29      1.45 o
   6   1   9       13.53       11.73      1.74 o
   7   1   9        3.53        3.60      1.54 o
  -6   2   9        7.70        6.97      1.66 o
  -5   2   9       12.46       12.90      1.44 o
  -4   2   9      114.75      124.05      2.62 o
  -3   2   9       66.26       63.43      2.10 o
  -2   2   9      313.02      313.87      3.61 o
  -1   2   9       25.03       21.95      1.03 o
   0   2   9      128.45      127.78      2.47 o
   1   2   9        0.48        0.22      0.84 o
   2   2   9      243.49      246.90      3.66 o
   3   2   9       42.65       38.80      1.74 o
   4   2   9        0.28       -0.04      0.79 o
   5   2   9       12.79       13.87      0.91 o
   6   2   9       37.11       43.89      2.39 o
   7   2   9        0.21        1.39      2.36 o
  -6   3   9        0.75        0.86      1.66 o
  -5   3   9       62.27       59.66      2.28 o
  -4   3   9       62.29       59.13      2.01 o
  -3   3   9       52.47       50.08      1.78 o
  -2   3   9        3.45        3.41      0.59 o
  -1   3   9     1346.39     1399.51      6.39 o
   0   3   9      133.10      131.31      1.74 o
   1   3   9      368.66      364.11      2.91 o
   2   3   9        0.17        0.22      0.65 o
   3   3   9       50.43       46.91      1.46 o
   4   3   9        2.15        1.62      0.76 o
   5   3   9       27.54       28.86      1.33 o
   6   3   9       14.79       15.80      1.73 o
   7   3   9        1.25        1.08      1.52 o
  -5   4   9        0.41        0.53      1.33 o
  -4   4   9       31.62       32.95      2.09 o
  -3   4   9       11.65       10.48      0.83 o
  -2   4   9     1167.93     1177.35     10.18 o
  -1   4   9       71.08       65.74      1.50 o
   0   4   9       67.03       73.29      2.27 o
   1   4   9       76.21       74.61      1.49 o
   2   4   9       16.18       14.48      0.98 o
   3   4   9       19.68       19.71      1.17 o
   4   4   9       20.54       22.21      1.11 o
   5   4   9       22.25       19.24      1.47 o
   6   4   9        3.51        3.67      1.23 o
  -5   5   9        6.04        3.92      1.42 o
  -4   5   9        0.16       -0.07      1.32 o
  -3   5   9      119.87      119.06      3.03 o
  -2   5   9        1.76        1.58      0.98 o
  -1   5   9        9.37       10.56      1.18 o
   0   5   9       64.79       59.76      1.77 o
   1   5   9     1053.79     1116.45      8.18 o
   2   5   9       63.97       63.57      1.57 o
   3   5   9       20.02       20.39      1.26 o
   4   5   9        1.08        2.02      0.79 o
   5   5   9       22.85       23.74      1.54 o
   6   5   9        0.04       -0.06      1.18 o
  -4   6   9        2.93        4.65      1.78 o
  -3   6   9        0.33        0.50      1.87 o
  -2   6   9        2.17        2.90      1.19 o
  -1   6   9        4.26        4.96      1.21 o
   0   6   9     1520.02     1500.64     14.75 o
   1   6   9       18.89       16.53      1.21 o
   2   6   9       26.07       24.43      1.62 o
   3   6   9        2.32        3.24      1.02 o
   4   6   9        1.27        1.06      0.81 o
   5   6   9        3.10        4.92      1.20 o
   6   6   9        0.81        1.04      1.26 o
  -4   7   9       16.46       16.03      2.43 o
  -3   7   9        6.40        4.78      1.98 o
  -2   7   9        0.23       -0.07      1.86 o
  -1   7   9       72.30       62.69      3.56 o
   0   7   9       12.78       11.79      1.21 o
   1   7   9        0.04        1.95      1.12 o
   2   7   9        1.04       -0.01      1.28 o
   3   7   9      197.96      208.60      3.92 o
   4   7   9       18.41       18.25      1.23 o
   5   7   9        0.17       -0.06      1.16 o
   6   7   9        1.47        2.24      1.24 o
  -3   8   9       25.62       29.88      2.76 o
  -2   8   9        1.85        1.43      1.71 o
  -1   8   9        8.24        8.58      2.01 o
   0   8   9       27.90       22.98      2.16 o
   1   8   9        0.91        0.69      1.13 o
   2   8   9      331.49      329.61      4.97 o
   3   8   9        1.05        2.53      1.48 o
   4   8   9       30.67       33.87      1.79 o
   5   8   9        1.39        1.30      1.24 o
  -2   9   9        6.63        4.98      2.08 o
  -1   9   9        0.76        0.20      1.82 o
   0   9   9        1.84        1.89      1.49 o
   1   9   9       21.91       19.95      1.93 o
   2   9   9        2.46        3.37      1.28 o
   3   9   9        0.41        1.61      1.50 o
   4   9   9        3.34        4.36      1.31 o
   5   9   9       14.87       12.42      1.47 o
  -1  10   9       50.79       55.03      3.56 o
   0  10   9        0.07       -0.07      1.48 o
   1  10   9       16.21       15.46      1.92 o
   2  10   9       17.23       16.33      1.66 o
   3  10   9        7.98       12.14      2.00 o
   4  10   9        9.69       10.75      2.20 o
   1  11   9        3.25        4.85      1.62 o
   2  11   9        0.23       -0.07      1.41 o
  -2 -10  10       22.27       25.69      1.63 o
  -1 -10  10        0.65       -0.09      1.75 o
  -3  -9  10        5.59        4.60      1.72 o
  -2  -9  10      111.77      122.45      6.20 o
  -1  -9  10        6.71        7.19      1.28 o
   0  -9  10        5.14        6.20      1.56 o
   1  -9  10       46.47       51.77      3.18 o
  -4  -8  10       29.77       32.68      2.13 o
  -3  -8  10        0.23       -0.07      1.32 o
  -2  -8  10       20.42       21.45      3.47 o
  -1  -8  10        2.13        2.55      1.06 o
   0  -8  10        2.87        2.05      1.43 o
   1  -8  10        2.63        1.96      1.69 o
   2  -8  10        0.00        1.62      1.76 o
  -5  -7  10        5.49        4.60      1.49 o
  -4  -7  10       27.31       28.83      1.95 o
  -3  -7  10        6.78        4.72      1.29 o
  -2  -7  10        9.43        7.67      1.39 o
  -1  -7  10        3.90        2.71      1.17 o
   0  -7  10      114.36      120.27      3.37 o
   1  -7  10        9.14        6.86      1.58 o
   2  -7  10        3.06        3.21      1.98 o
   3  -7  10       15.70       19.71      2.28 o
  -5  -6  10       28.62       27.07      1.57 o
  -4  -6  10        5.07        4.21      1.04 o
  -3  -6  10       21.08       22.15      1.27 o
  -2  -6  10       56.18       56.87      1.57 o
  -1  -6  10       63.62       61.01      1.87 o
   0  -6  10        1.09       -0.07      1.41 o
   1  -6  10        0.26        0.28      1.29 o
   2  -6  10       29.52       28.44      2.01 o
   3  -6  10       41.49       42.53      3.55 o
   4  -6  10        1.69        1.24      1.93 o
  -5  -5  10        7.45        7.60      1.17 o
  -4  -5  10        2.95        2.67      1.02 o
  -3  -5  10       10.52        9.36      1.02 o
  -2  -5  10      101.73      103.22      2.00 o
  -1  -5  10       40.75       35.12      1.28 o
   0  -5  10       46.00       44.09      1.70 o
   1  -5  10        0.02        0.07      1.35 o
   2  -5  10        0.00        0.11      1.39 o
   3  -5  10       34.98       31.78      2.51 o
   4  -5  10        0.08        0.43      1.87 o
  -6  -4  10        1.94        2.17      2.01 o
  -5  -4  10       51.43       50.08      1.89 o
  -4  -4  10        0.07       -0.05      0.94 o
  -3  -4  10       96.84       94.04      2.05 o
  -2  -4  10        3.71        2.09      0.50 o
  -1  -4  10       19.10       17.26      0.80 o
   0  -4  10       75.68       75.96      1.72 o
   1  -4  10      266.57      271.30      6.87 o
   2  -4  10       95.43      104.24      2.26 o
   3  -4  10       14.30       14.24      1.65 o
   4  -4  10       26.04       25.43      2.54 o
   5  -4  10       57.87       63.70      3.51 o
  -6  -3  10       50.93       53.73      5.07 o
  -5  -3  10        0.10       -0.07      1.33 o
  -4  -3  10       29.38       35.53      2.05 o
  -3  -3  10       67.86       67.22      5.46 o
  -2  -3  10       59.29       58.76      2.95 o
  -1  -3  10       30.62       34.98      1.44 o
   0  -3  10      103.45      115.76      3.86 o
   1  -3  10       31.21       30.66      1.49 o
   2  -3  10       53.89       48.06      2.50 o
   3  -3  10        8.65        8.13      1.68 o
   4  -3  10       19.22       20.03      2.29 o
   5  -3  10       55.83       54.79      3.21 o
  -6  -2  10        1.19        2.34      1.96 o
  -5  -2  10       22.38       23.03      1.97 o
  -4  -2  10       17.30       17.53      1.35 o
  -3  -2  10      271.89      254.26      5.51 o
  -2  -2  10        8.94        8.77      1.90 o
  -1  -2  10       15.04       14.73      0.67 o
   0  -2  10        6.89        6.82      1.09 o
   1  -2  10       28.94       28.58      2.50 o
   2  -2  10       18.43       18.64      1.03 o
   3  -2  10      227.95      233.67      2.84 o
   4  -2  10      170.55      180.08      3.10 o
   5  -2  10       37.02       36.64      2.27 o
   6  -2  10        1.26        1.74      1.66 o
  -6  -1  10        3.44        4.30      2.06 o
  -5  -1  10        7.78        6.76      1.57 o
  -4  -1  10      185.72      187.11      3.06 o
  -3  -1  10       22.78       21.29      2.61 o
  -2  -1  10       12.17       12.04      1.95 o
  -1  -1  10        7.01        5.55      0.52 o
   0  -1  10       91.07       82.30      2.09 o
   1  -1  10       11.47       12.18      1.20 o
   2  -1  10       14.85       16.18      0.75 o
   3  -1  10        0.41       -0.04      0.70 o
   4  -1  10        2.47        2.01      0.96 o
   5  -1  10       15.29       15.23      1.83 o
   6  -1  10        2.82        5.02      1.68 o
  -6   0  10        9.07        9.21      2.27 o
  -5   0  10       22.07       21.65      1.91 o
  -4   0  10       10.09        7.44      1.31 o
  -3   0  10       20.74       21.00      1.29 o
  -2   0  10       26.58       24.20      2.15 o
  -1   0  10      166.48      132.32      2.94 o
   0   0  10        2.09        2.17      0.83 o
   1   0  10       35.02       29.37      1.52 o
   2   0  10       45.27       39.55      2.13 o
   3   0  10       45.56       44.82      1.36 o
   4   0  10        0.37       -0.05      1.03 o
   5   0  10       49.41       53.21      2.53 o
   6   0  10       56.86       66.64      2.78 o
  -5   1  10       24.99       22.67      1.95 o
  -4   1  10      200.65      216.92      5.29 o
  -3   1  10        1.66        0.72      0.95 o
  -2   1  10       88.44       80.55      1.54 o
  -1   1  10        0.93        0.70      0.64 o
   0   1  10        6.97        5.93      0.96 o
   1   1  10       68.57       72.16      3.36 o
   2   1  10       51.06       44.95      1.86 o
   3   1  10        0.86        0.68      1.05 o
   4   1  10        0.03       -0.05      0.99 o
   5   1  10       13.21       11.69      1.75 o
   6   1  10        0.01       -0.08      1.51 o
  -5   2  10        5.50        4.93      1.54 o
  -4   2  10       40.31       39.53      3.47 o
  -3   2  10       15.91       18.36      1.40 o
  -2   2  10       16.99       16.28      1.02 o
  -1   2  10       69.50       70.08      1.80 o
   0   2  10       13.80       19.51      1.29 o
   1   2  10       11.38       12.22      1.20 o
   2   2  10       15.71       13.31      1.33 o
   3   2  10       27.38       26.19      1.61 o
   4   2  10       54.83       53.28      1.84 o
   5   2  10       23.22       20.56      1.87 o
   6   2  10        0.76       -0.08      1.56 o
  -5   3  10        0.68        0.34      1.34 o
  -4   3  10       46.15       46.01      2.35 o
  -3   3  10       51.02       51.21      2.03 o
  -2   3  10      469.19      465.26      5.62 o
  -1   3  10        4.98        4.91      0.71 o
   0   3  10       25.74       27.77      1.50 o
   1   3  10      161.33      141.36      5.18 o
   2   3  10       47.22       43.06      1.28 o
   3   3  10       29.19       31.82      1.34 o
   4   3  10       23.01       20.60      1.16 o
   5   3  10        0.25       -0.07      1.30 o
   6   3  10        0.25        0.37      1.48 o
  -5   4  10        0.03       -0.07      1.36 o
  -4   4  10        7.56        5.90      1.64 o
  -3   4  10       11.07       10.40      1.65 o
  -2   4  10       44.91       45.11      1.25 o
  -1   4  10        1.84        2.94      0.76 o
   0   4  10      454.00      437.14      7.41 o
   1   4  10      260.14      274.66      2.87 o
   2   4  10       10.15       12.10      1.30 o
   3   4  10       58.07       60.56      1.73 o
   4   4  10       42.64       45.19      2.08 o
   5   4  10        1.31        1.53      1.11 o
   6   4  10       16.12       17.92      1.61 o
  -4   5  10        0.26       -0.08      1.55 o
  -3   5  10        0.53        0.47      1.37 o
  -2   5  10        1.74        1.85      1.52 o
  -1   5  10       18.06       21.58      1.14 o
   0   5  10       55.52       50.88      1.38 o
   1   5  10       40.79       44.18      1.37 o
   2   5  10       54.75       55.52      1.72 o
   3   5  10      226.30      214.23      3.14 o
   4   5  10       28.86       29.74      1.33 o
   5   5  10        0.67        0.69      1.14 o
   6   5  10       12.16       14.00      1.56 o
  -4   6  10        7.90        8.00      1.90 o
  -3   6  10        0.00        0.33      1.77 o
  -2   6  10       14.77       12.88      2.23 o
  -1   6  10       17.01       15.59      1.33 o
   0   6  10       12.43       11.56      1.24 o
   1   6  10        1.02        0.77      0.83 o
   2   6  10      502.42      507.66      5.18 o
   3   6  10      193.48      207.75      3.25 o
   4   6  10        5.35        5.31      0.96 o
   5   6  10        8.79        8.53      1.35 o
   6   6  10       20.64       21.50      2.54 o
  -3   7  10       10.48       11.09      2.22 o
  -2   7  10        4.64        3.47      1.87 o
  -1   7  10        0.99        2.53      1.84 o
   0   7  10        1.65        1.68      1.30 o
   1   7  10        0.16        0.78      1.12 o
   2   7  10       29.91       31.90      1.84 o
   3   7  10       31.59       34.19      1.72 o
   4   7  10        3.38        3.95      1.04 o
   5   7  10       43.97       47.37      2.14 o
  -2   8  10       21.27       22.76      2.61 o
  -1   8  10        1.00        1.86      2.13 o
   0   8  10       10.82        9.67      1.59 o
   1   8  10        8.61        8.22      1.35 o
   2   8  10      109.42      106.78      3.47 o
   3   8  10        1.04        1.64      1.40 o
   4   8  10      110.98      111.36      2.46 o
   5   8  10       26.80       32.51      1.97 o
  -1   9  10        9.68       10.01      2.49 o
   0   9  10        1.01        0.82      1.46 o
   1   9  10        2.89        2.28      1.26 o
   2   9  10        1.47        1.00      1.41 o
   3   9  10        0.28        0.03      1.45 o
   4   9  10       13.16       15.59      1.33 o
   0  10  10       15.74       14.61      1.93 o
   1  10  10        3.68        2.36      1.31 o
   2  10  10        0.49        0.85      1.49 o
   3  10  10        3.59        3.73      1.57 o
  -1  -9  11       10.69       11.28      1.86 o
  -3  -8  11        8.24        8.29      2.33 o
  -2  -8  11        0.11        1.93      1.82 o
  -1  -8  11        1.35        2.44      1.90 o
   0  -8  11       58.75       69.33      2.90 o
   1  -8  11        0.30        1.61      1.48 o
  -4  -7  11        0.61        2.18      2.08 o
  -3  -7  11       25.73       26.89      2.66 o
  -2  -7  11       22.03       15.98      2.57 o
  -1  -7  11        9.62        8.56      2.59 o
   0  -7  11       15.05       18.58      1.92 o
   1  -7  11       11.30       12.42      1.84 o
   2  -7  11        9.32       11.62      2.16 o
  -4  -6  11        3.61        1.88      2.03 o
  -3  -6  11       49.97       56.74      3.30 o
  -2  -6  11        4.10        4.30      1.99 o
  -1  -6  11        0.94        0.45      1.80 o
   0  -6  11        1.13        0.42      1.81 o
   1  -6  11        7.09        5.78      1.47 o
   2  -6  11       60.10       67.80      3.01 o
   3  -6  11        0.16        1.68      1.78 o
  -5  -5  11        3.66        5.29      1.51 o
  -4  -5  11       63.57       68.44      2.61 o
  -3  -5  11       42.55       46.01      2.66 o
  -2  -5  11        1.03        0.70      1.11 o
  -1  -5  11      121.56      117.20      4.23 o
   0  -5  11       54.75       48.11      3.06 o
   1  -5  11       13.10       12.58      1.62 o
   2  -5  11       34.94       37.62      2.27 o
   3  -5  11        2.88        2.45      1.40 o
   4  -5  11       12.29       11.60      2.29 o
  -5  -4  11       27.09       28.67      2.10 o
  -4  -4  11       27.21       30.58      2.87 o
  -3  -4  11       16.68       13.35      1.54 o
  -2  -4  11        0.44       -0.10      1.91 o
  -1  -4  11      140.53      147.74      4.63 o
   0  -4  11        0.00       -0.09      1.70 o
   1  -4  11       16.44       14.00      2.12 o
   2  -4  11       23.53       24.11      2.28 o
   3  -4  11        5.47        3.14      1.35 o
   4  -4  11        0.38        1.50      1.91 o
  -5  -3  11        2.67        3.26      1.56 o
  -4  -3  11       11.51       12.67      1.62 o
  -3  -3  11        0.06       -0.09      1.80 o
  -2  -3  11      151.64      141.58      4.47 o
  -1  -3  11      264.91      252.35      3.74 o
   0  -3  11        0.76       -0.06      1.76 o
   1  -3  11      139.68      141.83      4.36 o
   2  -3  11       22.16       18.90      1.80 o
   3  -3  11        9.90       10.31      1.57 o
   4  -3  11        2.13        2.67      1.36 o
   5  -3  11        3.74        3.38      2.04 o
  -5  -2  11        5.15        1.31      1.52 o
  -4  -2  11       69.02       70.25      2.76 o
  -3  -2  11       20.37       21.15      2.23 o
  -2  -2  11       49.48       39.66      2.82 o
  -1  -2  11      245.13      228.95      2.14 o
   0  -2  11        1.40        1.54      1.01 o
   1  -2  11      274.14      277.75      4.27 o
   2  -2  11        0.30        0.68      1.22 o
   3  -2  11       41.21       39.99      1.82 o
   4  -2  11       10.23       12.25      1.34 o
   5  -2  11        0.53        0.40      1.59 o
  -5  -1  11        0.46        1.00      1.60 o
  -4  -1  11       22.80       20.57      1.97 o
  -3  -1  11       20.19       20.50      2.27 o
  -2  -1  11       71.18       74.13      3.45 o
  -1  -1  11       57.12       42.21      1.42 o
   0  -1  11       80.93       71.57      2.13 o
   1  -1  11      290.11      268.11      4.45 o
   2  -1  11        2.14        0.98      1.22 o
   3  -1  11       41.04       43.83      1.88 o
   4  -1  11        5.41        4.24      1.20 o
   5  -1  11        4.23        3.79      1.49 o
  -5   0  11        3.22        2.27      1.61 o
  -4   0  11        0.15       -0.09      1.74 o
  -3   0  11       16.23       14.14      2.15 o
  -2   0  11      288.66      277.87      5.99 o
  -1   0  11       36.31       32.76      2.58 o
   0   0  11      112.61       80.72      2.13 o
   1   0  11      154.23      158.40      5.39 o
   2   0  11        0.00        0.80      1.16 o
   3   0  11      176.51      178.64      3.77 o
   4   0  11        0.62        0.76      1.07 o
   5   0  11       16.27       15.81      1.88 o
  -5   1  11        1.49        2.62      1.67 o
  -4   1  11       63.40       65.02      3.36 o
  -3   1  11        0.10       -0.09      1.80 o
  -2   1  11      170.95      178.90      4.96 o
  -1   1  11        5.89        4.67      0.65 o
   0   1  11      172.43      167.05      3.23 o
   1   1  11       44.89       35.76      1.81 o
   2   1  11        1.96        0.67      1.18 o
   3   1  11       78.72       73.67      2.50 o
   4   1  11        2.74        2.94      1.08 o
   5   1  11        3.46        4.55      1.55 o
  -5   2  11       14.52       18.80      1.92 o
  -4   2  11        7.89        6.87      2.12 o
  -3   2  11       24.19       23.93      2.46 o
  -2   2  11       54.69       50.23      1.20 o
  -1   2  11       16.37       12.86      0.86 o
   0   2  11      260.01      236.11      3.60 o
   1   2  11      124.11      118.26      4.22 o
   2   2  11      165.30      153.23      3.30 o
   3   2  11        1.84       -0.06      1.26 o
   4   2  11        4.39        5.02      1.11 o
   5   2  11       30.53       29.43      2.56 o
  -4   3  11        0.29       -0.09      1.77 o
  -3   3  11       17.86       17.75      2.27 o
  -2   3  11       31.71       29.82      2.67 o
  -1   3  11        2.76        4.11      0.86 o
   0   3  11      144.42      155.81      4.97 o
   1   3  11        1.22        1.41      1.07 o
   2   3  11      146.88      126.59      3.10 o
   3   3  11        9.44       10.34      1.44 o
   4   3  11        9.01        9.35      1.24 o
   5   3  11       10.87       10.55      1.80 o
  -4   4  11        3.74        6.34      1.67 o
  -3   4  11       55.37       58.94      3.41 o
  -2   4  11        6.35        4.97      2.30 o
  -1   4  11       54.06       48.50      1.79 o
   0   4  11      143.77      138.57      1.75 o
   1   4  11        9.32        8.13      0.60 o
   2   4  11       28.06       26.36      1.13 o
   3   4  11        4.93        5.77      0.98 o
   4   4  11      100.06      101.89      2.14 o
   5   4  11       25.44       23.55      2.08 o
  -4   5  11        2.11        3.68      1.74 o
  -3   5  11       74.23       88.70      3.32 o
  -2   5  11        6.98        4.89      1.57 o
  -1   5  11       21.75       25.83      2.46 o
   0   5  11        1.91        1.96      0.78 o
   1   5  11        1.91        2.36      0.78 o
   2   5  11        0.68       -0.04      0.80 o
   3   5  11       37.13       36.06      1.56 o
   4   5  11       39.76       36.45      1.86 o
   5   5  11       28.60       31.50      1.78 o
  -3   6  11        2.26        1.44      1.67 o
  -2   6  11        0.35       -0.08      1.50 o
  -1   6  11       58.45       59.13      3.40 o
   0   6  11       31.02       28.25      1.36 o
   1   6  11       27.67       27.70      1.38 o
   2   6  11        8.09        8.97      1.10 o
   3   6  11       13.21       13.27      1.26 o
   4   6  11        0.00        1.49      0.96 o
   5   6  11       14.15       15.64      1.64 o
  -2   7  11       11.37       15.10      1.95 o
  -1   7  11       86.99       96.00      5.54 o
   0   7  11        3.10        2.66      1.00 o
   1   7  11        3.16        4.62      1.08 o
   2   7  11        0.50        1.72      1.01 o
   3   7  11        1.50        1.25      1.04 o
   4   7  11       40.61       37.99      1.91 o
  -1   8  11       24.01       26.94      3.02 o
   0   8  11       13.69       14.95      1.66 o
   1   8  11       16.42       19.08      1.57 o
   2   8  11       29.10       32.01      1.71 o
   3   8  11        0.72        0.46      1.19 o
   4   8  11       22.13       20.29      1.62 o
   0   9  11       14.95       20.53      2.13 o
   1   9  11       47.62       55.61      2.70 o
   2   9  11        0.02       -0.09      1.85 o
  -2  -7  12        5.71        3.99      2.01 o
  -1  -7  12        0.31       -0.11      2.14 o
   0  -7  12        0.01        1.04      1.55 o
   1  -7  12        0.42       -0.08      1.65 o
  -3  -6  12        6.87       10.59      2.99 o
  -2  -6  12        2.70        0.50      2.02 o
  -1  -6  12       12.39        8.98      2.25 o
   0  -6  12        0.65        1.19      1.90 o
   1  -6  12       32.92       39.75      2.40 o
   2  -6  12       11.09       12.70      1.85 o
  -4  -5  12        2.12        0.39      2.13 o
  -3  -5  12       79.26       78.33      3.94 o
  -2  -5  12        7.55        5.69      2.25 o
  -1  -5  12        7.70       10.16      2.21 o
   0  -5  12       10.61       10.17      2.09 o
   1  -5  12        2.84        1.17      1.84 o
   2  -5  12        0.12        1.02      1.40 o
   3  -5  12        0.50        0.56      1.62 o
  -4  -4  12        1.16        2.28      1.46 o
  -3  -4  12        0.33        0.95      1.34 o
  -2  -4  12        0.21        1.58      2.00 o
  -1  -4  12        4.60        3.97      1.84 o
   0  -4  12        6.03        3.45      1.84 o
   1  -4  12        3.11        3.34      1.81 o
   2  -4  12        0.12       -0.07      1.42 o
   3  -4  12       33.17       34.68      2.25 o
  -4  -3  12       54.33       51.56      2.54 o
  -3  -3  12       28.37       26.04      2.68 o
  -2  -3  12       24.69       22.21      2.45 o
  -1  -3  12       53.10       53.24      3.91 o
   0  -3  12        6.43        5.12      1.05 o
   1  -3  12       27.21       24.54      1.77 o
   2  -3  12        0.01        0.08      1.34 o
   3  -3  12        0.83       -0.07      1.44 o
   4  -3  12        2.90        4.84      1.33 o
  -4  -2  12       21.20       18.16      1.98 o
  -3  -2  12       48.59       52.31      3.22 o
  -2  -2  12       28.31       35.16      2.82 o
  -1  -2  12        7.93        3.59      2.11 o
   0  -2  12        1.94        2.44      0.94 o
   1  -2  12       22.16       18.69      1.49 o
   2  -2  12       12.09       10.48      1.46 o
   3  -2  12        0.81        0.60      1.11 o
   4  -2  12        0.14       -0.06      1.24 o
  -4  -1  12        8.79       10.61      1.77 o
  -3  -1  12       18.67       24.35      2.61 o
  -2  -1  12      111.38      105.22      4.14 o
  -1  -1  12       92.94       90.82      3.93 o
   0  -1  12      164.53      170.64      3.12 o
   1  -1  12       20.09       16.89      1.51 o
   2  -1  12        0.11        0.26      1.16 o
   3  -1  12        9.51        9.50      1.33 o
   4  -1  12        3.07        3.09      1.13 o
  -4   0  12        0.58       -0.09      1.87 o
  -3   0  12       11.26       13.01      2.34 o
  -2   0  12       20.09       15.36      2.78 o
  -1   0  12      181.69      189.42      5.19 o
   0   0  12       94.16       89.88      2.34 o
   1   0  12      136.85      120.80      3.07 o
   2   0  12        1.29        0.50      1.35 o
   3   0  12       15.93       16.36      1.49 o
   4   0  12        3.85        3.64      1.18 o
   5   0  12        0.86       -0.08      1.63 o
  -4   1  12        9.53        9.37      2.13 o
  -3   1  12        0.19        0.11      1.80 o
  -2   1  12        1.31       -0.09      1.84 o
  -1   1  12        8.53        8.64      2.64 o
   0   1  12      119.92      108.46      2.55 o
   1   1  12        8.45        6.01      1.27 o
   2   1  12      160.46      170.56      3.63 o
   3   1  12       67.59       65.69      2.52 o
   4   1  12        5.20        5.02      1.21 o
   5   1  12        0.07       -0.08      1.58 o
  -4   2  12        2.42        2.45      2.00 o
  -3   2  12        1.14        1.56      1.89 o
  -2   2  12       16.96       17.54      2.34 o
  -1   2  12        3.11        2.12      1.59 o
   0   2  12        2.38        5.12      1.05 o
   1   2  12       81.02       84.69      2.58 o
   2   2  12       93.03       86.49      2.71 o
   3   2  12      147.39      150.27      3.54 o
   4   2  12        0.55        0.10      1.20 o
   5   2  12        0.96        1.06      1.61 o
  -3   3  12        6.04        6.99      2.09 o
  -2   3  12        2.31        2.19      1.97 o
  -1   3  12        1.10        0.07      1.85 o
   0   3  12       13.40       11.73      1.25 o
   1   3  12        3.61        2.20      1.30 o
   2   3  12       28.80       25.55      1.87 o
   3   3  12       11.05       12.19      1.63 o
   4   3  12       30.14       28.86      1.76 o
   5   3  12        5.65        7.39      2.02 o
  -3   4  12        2.08        4.84      2.01 o
  -2   4  12        2.26        0.34      1.86 o
  -1   4  12        1.69        2.33      2.03 o
   0   4  12       10.88       11.24      2.06 o
   1   4  12        0.56        0.41      1.22 o
   2   4  12       24.92       26.56      1.83 o
   3   4  12        1.25        1.68      1.33 o
   4   4  12       37.40       40.19      2.42 o
  -3   5  12        4.07        3.36      2.36 o
  -2   5  12       10.63        9.78      2.28 o
  -1   5  12        0.54       -0.09      1.82 o
   0   5  12        4.72        5.25      1.18 o
   1   5  12        5.07        2.07      1.26 o
   2   5  12       47.45       46.33      2.25 o
   3   5  12        1.78        2.32      1.40 o
   4   5  12        1.02        0.76      1.57 o
  -2   6  12        0.48        2.38      2.27 o
  -1   6  12        0.02        1.53      2.04 o
   0   6  12        2.14        1.72      1.23 o
   1   6  12        8.81        7.92      1.49 o
   2   6  12        3.81        2.88      1.35 o
   3   6  12        1.49        2.09      1.35 o
   4   6  12        2.72        2.28      1.59 o
  -1   7  12       15.70       16.55      2.49 o
   0   7  12        3.39        3.65      2.06 o
   1   7  12        0.90        1.38      1.43 o
   2   7  12        1.36        0.90      1.44 o
   3   7  12        2.35        1.25      1.50 o
   1   8  12        0.31       -0.08      1.60 o
   2   8  12        2.77        2.07      1.53 o
  -1  -6  13        0.28        0.61      2.20 o
   0  -6  13        3.26        4.21      2.09 o
  -2  -5  13        0.04        1.53      2.17 o
  -1  -5  13        7.53       13.36      2.77 o
   0  -5  13        1.17        0.28      1.91 o
   1  -5  13        7.64        8.55      1.72 o
  -3  -4  13        0.25        0.13      1.97 o
  -2  -4  13       16.57       21.45      2.58 o
  -1  -4  13        2.05        3.03      2.08 o
   0  -4  13       13.66        8.38      2.26 o
   1  -4  13        7.05        4.77      1.98 o
   2  -4  13       29.74       44.23      2.56 o
  -3  -3  13       23.20       22.21      2.69 o
  -2  -3  13       12.14       12.12      2.15 o
  -1  -3  13       13.79        9.73      2.29 o
   0  -3  13        2.42        0.76      1.96 o
   1  -3  13        9.09       11.26      1.42 o
   2  -3  13        0.71       -0.06      1.24 o
   3  -3  13        2.73        3.82      1.34 o
  -3  -2  13       10.83       12.63      2.23 o
  -2  -2  13       11.60        9.40      2.36 o
  -1  -2  13       17.02       18.01      3.73 o
   0  -2  13       24.61       25.85      2.60 o
   1  -2  13       15.57       17.92      1.53 o
   2  -2  13       28.59       25.99      1.85 o
   3  -2  13        3.25        2.01      1.25 o
  -3  -1  13        0.24       -0.11      2.12 o
  -2  -1  13       51.25       58.66      6.59 o
  -1  -1  13        7.65        8.21      2.28 o
   0  -1  13       11.29       11.31      2.43 o
   1  -1  13       16.24       15.25      1.59 o
   2  -1  13        6.11        4.75      1.24 o
   3  -1  13       18.88       17.29      1.56 o
  -3   0  13       14.08       16.15      2.55 o
  -2   0  13        2.61        3.64      2.79 o
  -1   0  13       14.31       18.65      2.61 o
   0   0  13        0.44        0.68      2.03 o
   1   0  13       87.55       95.36      2.94 o
   2   0  13        4.26        3.92      1.33 o
   3   0  13        1.11        0.06      1.22 o
   4   0  13       11.81       10.76      1.82 o
  -3   1  13        1.59        1.15      2.08 o
  -2   1  13        4.69        5.07      2.23 o
  -1   1  13        1.22        2.97      1.86 o
   0   1  13       52.12       56.38      3.45 o
   1   1  13        7.36        5.35      1.21 o
   2   1  13        2.99        1.49      1.33 o
   3   1  13        5.77        5.04      1.39 o
   4   1  13        5.76        4.60      1.58 o
  -3   2  13        3.72        4.56      2.19 o
  -2   2  13       12.66       12.94      2.41 o
  -1   2  13       13.81       12.58      2.25 o
   0   2  13       33.27       34.40      4.03 o
   1   2  13        0.01        0.36      1.18 o
   2   2  13        9.93        9.18      1.50 o
   3   2  13       33.65       39.14      2.19 o
   4   2  13        0.32       -0.08      1.61 o
  -2   3  13        6.50        3.48      2.16 o
  -1   3  13        8.25        4.16      1.98 o
   0   3  13        0.32       -0.09      1.81 o
   1   3  13        1.70        2.69      1.22 o
   2   3  13       33.56       39.70      2.14 o
   3   3  13        3.96        4.00      1.43 o
   4   3  13        0.04       -0.08      1.53 o
  -2   4  13        2.31        1.42      2.07 o
  -1   4  13        0.51       -0.10      2.04 o
   0   4  13       13.40       14.00      2.37 o
   1   4  13        7.35        4.61      1.93 o
   2   4  13       25.78       24.75      1.82 o
   3   4  13        3.71        4.48      1.50 o
  -1   5  13       33.23       47.97      3.45 o
   0   5  13        8.81        4.66      1.98 o
   1   5  13        1.60        2.76      1.79 o
   2   5  13        0.77        0.26      1.45 o
   3   5  13        0.57        1.80      1.52 o
   0   6  13        0.75        0.85      2.07 o
   1   6  13        0.48        0.23      1.98 o
   2   6  13        0.19       -0.08      1.51 o
  -1  -3  14        0.60        3.40      2.02 o
   0  -3  14        0.47        1.98      2.10 o
   1  -3  14        5.70        5.74      2.20 o
  -1  -2  14       17.71       26.68      2.73 o
   0  -2  14        1.98        0.83      1.98 o
   1  -2  14        0.01       -0.09      1.83 o
  -2  -1  14        0.26        0.22      2.04 o
  -1  -1  14        0.79        0.21      2.06 o
   0  -1  14        0.12        1.68      1.91 o
   1  -1  14        0.18       -0.10      1.99 o
   2  -1  14       15.44       19.70      2.58 o
  -2   0  14        0.00        1.27      2.05 o
  -1   0  14        5.89        8.88      3.48 o
   0   0  14        0.19       -0.10      2.02 o
   1   0  14       23.54       36.69      2.94 o
   2   0  14        4.22        2.28      1.89 o
  -1   1  14        0.80        0.50      1.99 o
   0   1  14        5.84        6.76      2.10 o
   1   1  14        0.98        1.60      1.81 o
   2   1  14        1.32       -0.10      1.97 o
  -1   2  14        7.83       11.15      2.22 o
   0   2  14        2.45        2.15      1.90 o
   1   2  14       12.00       13.64      2.22 o
   2   2  14        0.05        0.99      1.99 o
   0   3  14        0.12        1.40      2.04 o
   1   3  14        0.38        0.29      1.81 o
   2   3  14        1.65       -0.10      2.04 o
 
